# Supplementary material for: Benzyl 3-[(E)-(furan-2-yl)methyl­idene]-2-methyldithio­carbazate
Source: Acta Crystallogr Sect E Struct Rep Online. 2012 Aug 23;68(Pt 9):o2752. doi: 10.1107/S1600536812035520 (PMC3435764; doi:10.1107/S1600536812035520)
Supplement: Supplementary file 1 [file e-68-o2752-sup1.cif]

##############################################################################
#                                                                            #
# This CIF contains the data in a paper accepted for publication in          #
# Acta Crystallographica Section E. It conforms to the requirements of       #
# Notes for Authors for Acta Crystallographica Section E, and has been       #
# peer reviewed under the auspices of the IUCr Commission on Journals.       #
#                                                                            #
# Full details of the Crystallographic Information File format               #
# are given in the paper "The Crystallographic Information File (CIF):       #
# a New Standard Archive File for Crystallography" by S. R. Hall, F. H.      #
# Allen and I. D. Brown [Acta Cryst. (1991), A47, 655-685].                  #
#                                                                            #
# The current version of the core CIF dictionary is obtainable from          #
# ftp://ftp.iucr.org/pub/cif_core.dic.                                       #
#                                                                            #
# Software is freely available for graphical display of the structure(s)     #
# in this CIF. For information consult the CIF software page                 #
# http://www.iucr.org/resources/cif/software.                                #
#                                                                            #
# This file may be used for bona fide research purposes within the           #
# scientific community so long as proper attribution is given to the journal # 
# article from which it was obtained.                                        #
#                                                                            #
##############################################################################
data_I
_audit_creation_method     'WinGX routine CIF_UPDATE'
_chemical_name_systematic
;
Benzyl 3-[(<i>E</i>)-(furan-2-yl)methylidene]-2-methyldithiocarbazate
;
_chemical_formula_moiety     'C14 H14 N2 O S2'
_chemical_formula_sum     'C14 H14 N2 O S2'
_chemical_formula_iupac     'C14 H14 N2 O S2'
_chemical_formula_weight     290.39
_chemical_melting_point     432
_symmetry_cell_setting     monoclinic
_symmetry_space_group_name_H-M     'P 21/n'
_symmetry_space_group_name_Hall     '-P 2yn'
loop_
    _symmetry_equiv_pos_as_xyz
    'x, y, z'
    '-x+1/2, y+1/2, -z+1/2'
    '-x, -y, -z'
    'x-1/2, -y-1/2, z-1/2'
_cell_length_a     6.0415(3)
_cell_length_b     20.4840(11)
_cell_length_c     11.8959(7)
_cell_angle_alpha     90
_cell_angle_beta     101.601(5)
_cell_angle_gamma     90
_cell_volume     1442.09(14)
_cell_formula_units_Z     4
_cell_measurement_reflns_used     4212
_cell_measurement_theta_min     3.9687
_cell_measurement_theta_max     28.8852
_cell_measurement_temperature     298(2)
_exptl_crystal_description     prism
_exptl_crystal_colour     green
_exptl_crystal_size_max     0.5
_exptl_crystal_size_mid     0.5
_exptl_crystal_size_min     0.3
_exptl_crystal_density_diffrn     1.338
_exptl_crystal_density_method     'not measured'
_exptl_crystal_F_000     608
_exptl_absorpt_coefficient_mu     0.362
_exptl_absorpt_correction_type     multi-scan
_exptl_absorpt_process_details     '(CrysAlis PRO; Oxford Diffraction, 2009)'
_exptl_absorpt_correction_T_min     0.850
_exptl_absorpt_correction_T_max     0.897
_exptl_special_details     ?
_diffrn_ambient_temperature     298(2)
_diffrn_radiation_type     MoK\a
_diffrn_radiation_wavelength     0.71073
_diffrn_radiation_monochromator     graphite
_diffrn_measurement_device_type     'Oxford Diffraction Gemini CCD S Ultra'
_diffrn_measurement_method     '\w scans'
_diffrn_detector_area_resol_mean     16.1158
_diffrn_reflns_number     21725
_diffrn_reflns_av_R_equivalents     0.0326
_diffrn_reflns_theta_min     3.98
_diffrn_reflns_theta_max     27.87
_diffrn_reflns_theta_full     27.87
_diffrn_measured_fraction_theta_max     0.982
_diffrn_measured_fraction_theta_full     0.982
_diffrn_reflns_limit_h_min     -7
_diffrn_reflns_limit_h_max     7
_diffrn_reflns_limit_k_min     0
_diffrn_reflns_limit_k_max     26
_diffrn_reflns_limit_l_min     0
_diffrn_reflns_limit_l_max     15
_refine_special_details     ?
_reflns_number_total     3361
_reflns_number_gt     2393
_reflns_threshold_expression     I>2\s(I)
_refine_ls_structure_factor_coef     Fsqd
_refine_ls_matrix_type     full
_refine_ls_R_factor_all     0.0661
_refine_ls_R_factor_gt     0.0397
_refine_ls_wR_factor_ref     0.0900
_refine_ls_goodness_of_fit_ref     1.058
_refine_ls_restrained_S_all     1.066
_refine_ls_number_reflns     3361
_refine_ls_number_parameters     219
_refine_ls_number_restraints     12
_refine_ls_number_constraints     0
_refine_ls_hydrogen_treatment     constr
_refine_ls_weighting_scheme     calc
_refine_ls_weighting_details
              'w=1/[\s^2^(Fo^2^)+(0.0275P)^2^+0.3918P] where P=(Fo^2^+2Fc^2^)/3'
_atom_sites_solution_hydrogens     geom
_atom_sites_solution_primary     direct
_atom_sites_solution_secondary     difmap
_refine_ls_shift/su_max     0
_refine_ls_shift/su_mean     0
_refine_diff_density_max     0.163
_refine_diff_density_min     -0.166
_refine_ls_extinction_method     none
loop_
    _atom_type_symbol
    _atom_type_description
    _atom_type_scat_dispersion_real
    _atom_type_scat_dispersion_imag
    _atom_type_scat_source
    C C 0.0033 0.0016 'International Tables Vol C Tables 4.2.6.8 and 6.1.1.4'
    H H 0 0 'International Tables Vol C Tables 4.2.6.8 and 6.1.1.4'
    N N 0.0061 0.0033 'International Tables Vol C Tables 4.2.6.8 and 6.1.1.4'
    O O 0.0106 0.006 'International Tables Vol C Tables 4.2.6.8 and 6.1.1.4'
    S S 0.1246 0.1234 'International Tables Vol C Tables 4.2.6.8 and 6.1.1.4'
_computing_data_collection     'CrysAlis PRO (Oxford Diffraction, 2009)'
_computing_cell_refinement     'CrysAlis PRO (Oxford Diffraction, 2009)'
_computing_data_reduction     'CrysAlis PRO (Oxford Diffraction, 2009)'
_computing_structure_solution     'SHELXS97 (Sheldrick, 2008)'
_computing_structure_refinement     'SHELXL97 (Sheldrick, 2008)'
_computing_molecular_graphics     'ORTEP-3 for Windows (Farrugia, 1997)'
_computing_publication_material     'WinGX (Farrugia, 1999)'
loop_
    _atom_site_type_symbol
    _atom_site_label
    _atom_site_fract_x
    _atom_site_fract_y
    _atom_site_fract_z
    _atom_site_U_iso_or_equiv
    _atom_site_adp_type
    _atom_site_calc_flag
    _atom_site_refinement_flags
    _atom_site_occupancy
    _atom_site_disorder_assembly
    _atom_site_disorder_group
    S S1 0.84126(9) 0.20754(3) 0.57831(5) 0.06926(18) Uani d . 1 . .
    S S2 0.99621(8) 0.08488(2) 0.71050(4) 0.05239(14) Uani d . 1 . .
    N N1 1.2300(3) 0.19263(7) 0.72613(14) 0.0561(4) Uani d . 1 . .
    N N2 1.3649(2) 0.15222(8) 0.80423(13) 0.0554(4) Uani d . 1 A .
    C C1 0.5997(3) -0.13887(10) 0.66897(17) 0.0637(5) Uani d . 1 . .
    H H1A 0.5707 -0.1828 0.6791 0.076 Uiso calc R 1 . .
    C C2 0.7562(4) -0.12057(10) 0.60675(18) 0.0656(5) Uani d . 1 . .
    H H2A 0.8344 -0.1522 0.5744 0.079 Uiso calc R 1 . .
    C C3 0.7987(3) -0.05537(10) 0.59175(17) 0.0605(5) Uani d . 1 . .
    H H3A 0.9062 -0.0436 0.5494 0.073 Uiso calc R 1 . .
    C C4 0.6844(3) -0.00718(9) 0.63849(14) 0.0471(4) Uani d . 1 . .
    C C5 0.5281(3) -0.02642(10) 0.70175(16) 0.0580(5) Uani d . 1 . .
    H H5A 0.4504 0.005 0.735 0.07 Uiso calc R 1 . .
    C C6 0.4856(3) -0.09170(11) 0.71639(19) 0.0676(6) Uani d . 1 . .
    H H6A 0.3786 -0.1039 0.7588 0.081 Uiso calc R 1 . .
    C C7 0.7263(3) 0.06390(9) 0.61993(16) 0.0554(5) Uani d . 1 . .
    H H7A 0.6067 0.0902 0.6403 0.066 Uiso calc R 1 . .
    H H7B 0.7302 0.0719 0.54 0.066 Uiso calc R 1 . .
    C C8 1.0304(3) 0.16650(9) 0.67204(15) 0.0496(4) Uani d . 1 . .
    C C9 1.3012(4) 0.25833(10) 0.7034(2) 0.0813(7) Uani d . 1 . .
    H H9A 1.1825 0.2797 0.6503 0.122 Uiso calc R 1 . .
    H H9B 1.4343 0.2561 0.671 0.122 Uiso calc R 1 . .
    H H9C 1.3339 0.2826 0.7738 0.122 Uiso calc R 1 . .
    C C10 1.5598(3) 0.17332(11) 0.85386(18) 0.0663(6) Uani d D 1 . .
    H H10A 1.6166 0.2134 0.8364 0.08 Uiso calc PR 0.508(7) A 1
    H H10B 1.5948 0.2156 0.8347 0.08 Uiso d PR 0.492(7) A 2
    O O1 1.6236(10) 0.0685(3) 0.9740(6) 0.0728(16) Uani d PD 0.508(7) A 1
    C C11 1.691(2) 0.1271(8) 0.9441(14) 0.055(3) Uani d PD 0.508(7) A 1
    C C12 1.9117(12) 0.1360(5) 1.0053(7) 0.081(2) Uani d PD 0.508(7) A 1
    H H12A 2.0061 0.1716 1.003 0.097 Uiso calc PR 0.508(7) A 1
    C C13 1.960(4) 0.0774(10) 1.0732(16) 0.083(4) Uani d PD 0.508(7) A 1
    H H13A 2.095 0.0684 1.124 0.1 Uiso calc PR 0.508(7) A 1
    C C14 1.7950(12) 0.0413(4) 1.0535(6) 0.088(2) Uani d PD 0.508(7) A 1
    H H14A 1.7869 0.0008 1.0878 0.106 Uiso calc PR 0.508(7) A 1
    O O1' 1.9236(7) 0.1675(2) 0.9587(4) 0.0668(14) Uani d PD 0.492(7) A 2
    C C11' 1.720(2) 0.1418(9) 0.9281(16) 0.054(3) Uani d PD 0.492(7) A 2
    C C12' 1.6978(18) 0.0874(6) 0.9882(9) 0.075(2) Uani d PD 0.492(7) A 2
    H H12B 1.5713 0.0611 0.9855 0.09 Uiso calc PR 0.492(7) A 2
    C C13' 1.922(5) 0.0804(15) 1.058(2) 0.112(9) Uani d PD 0.492(7) A 2
    H H13B 1.969 0.0467 1.1097 0.134 Uiso calc PR 0.492(7) A 2
    C C14' 2.0407(11) 0.1267(4) 1.0379(6) 0.078(2) Uani d PD 0.492(7) A 2
    H H14B 2.1915 0.1324 1.073 0.093 Uiso calc PR 0.492(7) A 2
loop_
    _atom_site_aniso_label
    _atom_site_aniso_U_11
    _atom_site_aniso_U_22
    _atom_site_aniso_U_33
    _atom_site_aniso_U_12
    _atom_site_aniso_U_13
    _atom_site_aniso_U_23
    S1 0.0677(3) 0.0587(3) 0.0773(4) 0.0155(2) 0.0048(3) 0.0102(3)
    S2 0.0496(3) 0.0497(3) 0.0529(3) 0.0008(2) -0.00161(19) 0.0016(2)
    N1 0.0523(9) 0.0497(9) 0.0666(10) -0.0012(7) 0.0124(8) -0.0024(8)
    N2 0.0479(9) 0.0599(9) 0.0573(9) 0.0000(7) 0.0082(7) -0.0103(8)
    C1 0.0673(13) 0.0523(12) 0.0684(13) -0.0010(10) 0.0061(10) 0.0024(10)
    C2 0.0726(13) 0.0577(12) 0.0690(13) 0.0165(10) 0.0201(11) -0.0040(10)
    C3 0.0589(12) 0.0627(13) 0.0638(12) 0.0075(9) 0.0218(10) 0.0016(10)
    C4 0.0400(9) 0.0520(10) 0.0451(9) 0.0031(7) -0.0014(7) -0.0034(8)
    C5 0.0487(10) 0.0617(12) 0.0637(12) 0.0049(9) 0.0116(9) -0.0107(10)
    C6 0.0597(12) 0.0703(14) 0.0767(14) -0.0065(10) 0.0228(11) -0.0010(11)
    C7 0.0479(10) 0.0534(11) 0.0592(11) 0.0034(8) -0.0027(8) 0.0001(9)
    C8 0.0513(10) 0.0489(10) 0.0509(10) 0.0061(8) 0.0156(8) -0.0048(8)
    C9 0.0736(15) 0.0534(13) 0.120(2) -0.0069(11) 0.0259(14) 0.0048(13)
    C10 0.0540(12) 0.0694(13) 0.0745(14) -0.0052(10) 0.0108(10) -0.0231(11)
    O1 0.064(3) 0.081(4) 0.066(3) 0.006(2) -0.004(2) -0.003(2)
    C11 0.037(3) 0.078(10) 0.051(6) -0.010(5) 0.008(4) -0.014(4)
    C12 0.053(3) 0.100(7) 0.083(5) -0.011(4) -0.002(4) -0.034(4)
    C13 0.070(5) 0.102(10) 0.068(6) 0.018(5) -0.006(4) -0.022(5)
    C14 0.080(5) 0.114(6) 0.064(3) 0.031(4) -0.003(3) -0.002(4)
    O1' 0.052(2) 0.074(3) 0.068(3) -0.0043(19) -0.0011(17) -0.0178(19)
    C11' 0.053(5) 0.056(5) 0.056(5) -0.015(4) 0.019(4) -0.015(3)
    C12' 0.074(6) 0.090(7) 0.058(4) -0.007(5) 0.007(5) -0.003(4)
    C13' 0.13(2) 0.129(14) 0.070(7) 0.048(13) 0.003(9) 0.010(9)
    C14' 0.060(3) 0.094(5) 0.070(4) 0.013(3) -0.007(3) -0.018(3)
_geom_special_details     ?
loop_
    _geom_bond_atom_site_label_1
    _geom_bond_atom_site_label_2
    _geom_bond_site_symmetry_2
    _geom_bond_distance
    _geom_bond_publ_flag
    S1 C8 . 1.6562(18) ?
    S2 C8 . 1.7566(19) ?
    S2 C7 . 1.8161(18) ?
    N1 C8 . 1.357(2) ?
    N1 N2 . 1.381(2) ?
    N1 C9 . 1.455(2) ?
    N2 C10 . 1.281(2) ?
    C1 C2 . 1.365(3) ?
    C1 C6 . 1.372(3) ?
    C1 H1A . 0.93 ?
    C2 C3 . 1.378(3) ?
    C2 H2A . 0.93 ?
    C3 C4 . 1.384(2) ?
    C3 H3A . 0.93 ?
    C4 C5 . 1.378(2) ?
    C4 C7 . 1.502(2) ?
    C5 C6 . 1.379(3) ?
    C5 H5A . 0.93 ?
    C6 H6A . 0.93 ?
    C7 H7A . 0.97 ?
    C7 H7B . 0.97 ?
    C9 H9A . 0.96 ?
    C9 H9B . 0.96 ?
    C9 H9C . 0.96 ?
    C10 C11 . 1.529(10) ?
    C10 C11' . 1.338(11) ?
    C10 H10A . 0.93 ?
    C10 H10B . 0.9299 ?
    O1 C11 . 1.338(14) ?
    O1 C14 . 1.373(9) ?
    C11 C12 . 1.396(13) ?
    C12 C13 . 1.444(18) ?
    C12 H12A . 0.93 ?
    C13 C14 . 1.23(3) ?
    C13 H13A . 0.93 ?
    C14 H14A . 0.93 ?
    O1' C11' . 1.320(15) ?
    O1' C14' . 1.349(8) ?
    C11' C12' . 1.347(14) ?
    C12' C13' . 1.45(2) ?
    C12' H12B . 0.93 ?
    C13' C14' . 1.24(3) ?
    C13' H13B . 0.93 ?
    C14' H14B . 0.93 ?
loop_
    _geom_angle_atom_site_label_1
    _geom_angle_atom_site_label_2
    _geom_angle_atom_site_label_3
    _geom_angle_site_symmetry_1
    _geom_angle_site_symmetry_3
    _geom_angle
    _geom_angle_publ_flag
    C8 S2 C7 . . 102.08(8) ?
    C8 N1 N2 . . 115.50(15) ?
    C8 N1 C9 . . 123.00(17) ?
    N2 N1 C9 . . 121.50(16) ?
    C10 N2 N1 . . 118.11(17) ?
    C2 C1 C6 . . 119.30(19) ?
    C2 C1 H1A . . 120.3 ?
    C6 C1 H1A . . 120.3 ?
    C1 C2 C3 . . 120.25(18) ?
    C1 C2 H2A . . 119.9 ?
    C3 C2 H2A . . 119.9 ?
    C2 C3 C4 . . 121.21(18) ?
    C2 C3 H3A . . 119.4 ?
    C4 C3 H3A . . 119.4 ?
    C5 C4 C3 . . 117.87(18) ?
    C5 C4 C7 . . 120.78(17) ?
    C3 C4 C7 . . 121.35(17) ?
    C4 C5 C6 . . 120.78(18) ?
    C4 C5 H5A . . 119.6 ?
    C6 C5 H5A . . 119.6 ?
    C1 C6 C5 . . 120.59(19) ?
    C1 C6 H6A . . 119.7 ?
    C5 C6 H6A . . 119.7 ?
    C4 C7 S2 . . 107.45(12) ?
    C4 C7 H7A . . 110.2 ?
    S2 C7 H7A . . 110.2 ?
    C4 C7 H7B . . 110.2 ?
    S2 C7 H7B . . 110.2 ?
    H7A C7 H7B . . 108.5 ?
    N1 C8 S1 . . 123.08(14) ?
    N1 C8 S2 . . 113.05(13) ?
    S1 C8 S2 . . 123.87(11) ?
    N1 C9 H9A . . 109.5 ?
    N1 C9 H9B . . 109.5 ?
    H9A C9 H9B . . 109.5 ?
    N1 C9 H9C . . 109.5 ?
    H9A C9 H9C . . 109.5 ?
    H9B C9 H9C . . 109.5 ?
    N2 C10 C11' . . 128.2(7) ?
    N2 C10 C11 . . 114.4(6) ?
    N2 C10 H10A . . 122.8 ?
    C11' C10 H10A . . 108.8 ?
    C11 C10 H10A . . 122.8 ?
    N2 C10 H10B . . 115.7 ?
    C11' C10 H10B . . 116.1 ?
    C11 C10 H10B . . 129.6 ?
    C11 O1 C14 . . 108.6(6) ?
    O1 C11 C12 . . 106.8(7) ?
    O1 C11 C10 . . 126.8(9) ?
    C12 C11 C10 . . 126.3(11) ?
    C11 C12 C13 . . 104.3(13) ?
    C11 C12 H12A . . 127.9 ?
    C13 C12 H12A . . 127.9 ?
    C14 C13 C12 . . 109.3(13) ?
    C14 C13 H13A . . 125.4 ?
    C12 C13 H13A . . 125.4 ?
    C13 C14 O1 . . 111.0(9) ?
    C13 C14 H14A . . 124.5 ?
    O1 C14 H14A . . 124.5 ?
    C11' O1' C14' . . 105.9(6) ?
    O1' C11' C10 . . 120.0(10) ?
    O1' C11' C12' . . 111.8(9) ?
    C10 C11' C12' . . 127.8(13) ?
    C11' C12' C13' . . 101.9(15) ?
    C11' C12' H12B . . 129.1 ?
    C13' C12' H12B . . 129.1 ?
    C14' C13' C12' . . 108.9(12) ?
    C14' C13' H13B . . 125.5 ?
    C12' C13' H13B . . 125.5 ?
    C13' C14' O1' . . 111.5(9) ?
    C13' C14' H14B . . 124.3 ?
    O1' C14' H14B . . 124.3 ?
loop_
    _geom_hbond_atom_site_label_D
    _geom_hbond_atom_site_label_H
    _geom_hbond_atom_site_label_A
    _geom_hbond_site_symmetry_A
    _geom_hbond_distance_DH
    _geom_hbond_distance_HA
    _geom_hbond_distance_DA
    _geom_hbond_angle_DHA
    _geom_hbond_publ_flag
    C7 H7B Cg 3_456 0.969 2.88 3.560(2) 128 yes
    C13 H13A Cg 3_657 0.932 2.80 3.62(2) 149 yes
_iucr_refine_instructions_details
;
TITL I in space group P 21/n
CELL  0.71073   6.0415  20.4840  11.8959   90.000  101.601   90.000
ZERR     4.00   0.0003   0.0011   0.0007    0.000    0.005    0.000
LATT   1
SYMM  1/2 - X, 1/2 + Y, 1/2 - Z
SFAC  C    H    N    O    S
UNIT  56   56   8    4    8
MERG   2
SHEL   100 .76
DFIX 1.43 0.02 C10 C11 C10 C11'
FMAP   2
PLAN   10
ACTA
BOND   $H
L.S.  20
WGHT    0.027500    0.391800
FVAR       1.00544   0.50802
S1    5    0.841261    0.207544    0.578310    11.00000    0.06774    0.05865 =
         0.07726    0.01023    0.00477    0.01552
S2    5    0.996210    0.084878    0.710500    11.00000    0.04959    0.04968 =
         0.05291    0.00165   -0.00161    0.00076
N1    3    1.229956    0.192630    0.726126    11.00000    0.05227    0.04968 =
         0.06665   -0.00236    0.01243   -0.00120
N2    3    1.364905    0.152221    0.804228    11.00000    0.04794    0.05993 =
         0.05726   -0.01028    0.00823   -0.00001
C1    1    0.599685   -0.138872    0.668965    11.00000    0.06730    0.05230 =
         0.06844    0.00239    0.00609   -0.00100
AFIX  43
H1A   2    0.570696   -0.182841    0.679103    11.00000   -1.20000
AFIX   0
C2    1    0.756193   -0.120571    0.606755    11.00000    0.07262    0.05771 =
         0.06900   -0.00397    0.02012    0.01652
AFIX  43
H2A   2    0.834406   -0.152212    0.574378    11.00000   -1.20000
AFIX   0
C3    1    0.798730   -0.055374    0.591749    11.00000    0.05892    0.06266 =
         0.06378    0.00160    0.02178    0.00747
AFIX  43
H3A   2    0.906203   -0.043559    0.549440    11.00000   -1.20000
AFIX   0
C4    1    0.684438   -0.007177    0.638488    11.00000    0.04004    0.05197 =
         0.04507   -0.00335   -0.00141    0.00309
C5    1    0.528122   -0.026419    0.701754    11.00000    0.04874    0.06169 =
         0.06368   -0.01073    0.01158    0.00492
AFIX  43
H5A   2    0.450413    0.004984    0.734969    11.00000   -1.20000
AFIX   0
C6    1    0.485573   -0.091699    0.716389    11.00000    0.05966    0.07029 =
         0.07666   -0.00097    0.02284   -0.00648
AFIX  43
H6A   2    0.378605   -0.103859    0.758771    11.00000   -1.20000
AFIX   0
C7    1    0.726282    0.063897    0.619928    11.00000    0.04788    0.05345 =
         0.05922    0.00014   -0.00267    0.00342
AFIX  23
H7A   2    0.606686    0.090184    0.640271    11.00000   -1.20000
H7B   2    0.730214    0.071880    0.539980    11.00000   -1.20000
AFIX   0
C8    1    1.030369    0.166503    0.672039    11.00000    0.05132    0.04887 =
         0.05089   -0.00481    0.01556    0.00610
C9    1    1.301241    0.258333    0.703393    11.00000    0.07355    0.05338 =
         0.11969    0.00476    0.02591   -0.00688
AFIX 137
H9A   2    1.182526    0.279666    0.650341    11.00000   -1.50000
H9B   2    1.434330    0.256085    0.671010    11.00000   -1.50000
H9C   2    1.333902    0.282601    0.773828    11.00000   -1.50000
AFIX   0
C10   1    1.559798    0.173317    0.853858    11.00000    0.05400    0.06939 =
         0.07449   -0.02314    0.01079   -0.00517
PART    1
AFIX  43
H10A  2    1.616607    0.213439    0.836422    21.00000   -1.20000
PART    2
H10B  2    1.594819    0.215557    0.834708   -21.00000   -1.20000
AFIX   0
PART    1
O1    4    1.623624    0.068517    0.973962    21.00000    0.06422    0.08135 =
         0.06578   -0.00328   -0.00373    0.00630
C11   1    1.691231    0.127061    0.944124    21.00000    0.03730    0.07774 =
         0.05056   -0.01442    0.00808   -0.01031
C12   1    1.911735    0.136005    1.005348    21.00000    0.05295    0.09973 =
         0.08283   -0.03421   -0.00165   -0.01123
AFIX  43
H12A  2    2.006115    0.171626    1.002951    21.00000   -1.20000
AFIX   0
C13   1    1.959978    0.077379    1.073244    21.00000    0.07042    0.10175 =
         0.06842   -0.02166   -0.00624    0.01809
AFIX  43
H13A  2    2.094978    0.068434    1.123964    21.00000   -1.20000
AFIX   0
C14   1    1.794966    0.041263    1.053496    21.00000    0.07970    0.11377 =
         0.06399   -0.00240   -0.00318    0.03118
AFIX  43
H14A  2    1.786905    0.000778    1.087828    21.00000   -1.20000
AFIX   0
PART    2
SAME O1 > C14
O1'   4    1.923644    0.167549    0.958744   -21.00000    0.05247    0.07423 =
         0.06823   -0.01784   -0.00108   -0.00425
C11'  1    1.720179    0.141830    0.928105   -21.00000    0.05284    0.05591 =
         0.05626   -0.01536    0.01937   -0.01524
C12'  1    1.697834    0.087351    0.988214   -21.00000    0.07363    0.09012 =
         0.05796   -0.00345    0.00684   -0.00651
AFIX  43
H12B  2    1.571314    0.061080    0.985474   -21.00000   -1.20000
AFIX   0
C13'  1    1.921717    0.080352    1.058084   -21.00000    0.12815    0.12879 =
         0.07047    0.00970    0.00257    0.04800
AFIX  43
H13B  2    1.969026    0.046663    1.109742   -21.00000   -1.20000
AFIX   0
C14'  1    2.040707    0.126670    1.037910   -21.00000    0.06001    0.09386 =
         0.07046   -0.01799   -0.00685    0.01336
AFIX  43
H14B  2    2.191489    0.132434    1.072968   -21.00000   -1.20000
HKLF    4
REM  I in space group P 21/n
REM R1 =  0.0397 for   2393 Fo > 4sig(Fo)  and  0.0661 for all   3361 data
REM    219 parameters refined using     12 restraints
END
WGHT      0.0274      0.3927
REM Highest difference peak  0.163,  deepest hole -0.166,  1-sigma level  0.035
Q1    1   0.6720 -0.0194  0.6972  11.00000  0.05    0.16
Q2    1   0.6279  0.0997  0.5828  11.00000  0.05    0.14
Q3    1   1.1570  0.2094  0.8462  11.00000  0.05    0.14
Q4    1   1.8517  0.0397  1.1538  11.00000  0.05    0.14
Q5    1   0.7071  0.0224  0.6289  11.00000  0.05    0.14
Q6    1   1.3487  0.1121  0.8277  11.00000  0.05    0.14
Q7    1   1.1949  0.1729  0.6806  11.00000  0.05    0.13
Q8    1   1.2916  0.1748  0.7756  11.00000  0.05    0.13
Q9    1   0.7215 -0.0850  0.5773  11.00000  0.05    0.13
Q10   1   0.8625 -0.0462  0.5767  11.00000  0.05    0.13
;
data_global
_journal_date_recd_electronic     2012-07-19
_journal_date_accepted     2012-08-12
_journal_name_full     'Acta Crystallographica, Section E'
_journal_year     2012
_journal_volume     68
_journal_issue      9
_journal_page_first     o2752
_journal_page_last     o2752
_journal_paper_category     QO
_journal_paper_doi     10.1107/S1600536812035520
_journal_coeditor_code     BH2449
_publ_contact_author
;
Tapashi G. Roy
University of Chittagong Chittagong 4331 Bangladesh
;
_publ_contact_author_email     tapashir57@gmail.com
_publ_contact_author_fax     ?
_publ_contact_author_phone     ?
_publ_section_title
;
Benzyl 3-[(<i>E</i>)-(furan-2-yl)methylidene]-2-methyldithiocarbazate
;
_publ_section_title_footnote     .
loop_
    _publ_author_name
    _publ_author_footnote
    _publ_author_address
    "Dey, Benu K." .
;
University of Chittagong
Chittagong 4331
Bangladesh
;
    "Suarez, Sebastian" .
;
Departamento de Qu\'imica Inorg\'anica Anal\'itica y Qu\'imica F\'isica
INQUIMAE-CONICET
Facultad de Ciencias Exactas y Naturales
Universidad de Buenos Aires
Argentina
;
    "Ganguly, Biplab" .
;
University of Chittagong
Chittagong 4331
Bangladesh
;
    "Doctorovich, Fabio" .
;
Departamento de Qu\'imica Inorg\'anica Anal\'itica y Qu\'imica F\'isica
INQUIMAE-CONICET
Facultad de Ciencias Exactas y Naturales
Universidad de Buenos Aires
Argentina
;
    "Roy, Tapashi G." .
;
University of Chittagong
Chittagong 4331
Bangladesh
;
_publ_section_synopsis     .
