# Supplementary material for: Benzyl 3-[(E)-(furan-2-yl)methyl­idene]-2-methyldithio­carbazate
Source: Acta Crystallogr Sect E Struct Rep Online. 2012 Aug 23;68(Pt 9):o2752. doi: 10.1107/S1600536812035520 (PMC3435764; doi:10.1107/S1600536812035520)
Supplement: Supplementary file 2 [file e-68-o2752-Isup2.hkl]

#
# h,k,l, Fc-squared, Fo-squared, sigma(Fo-squared) and status flag
#
data_I
_shelx_title ' I in space group P 21/n'
_shelx_refln_list_code          4
_shelx_F_calc_maximum      183.61
_exptl_crystal_F_000       608.00
_reflns_d_resolution_high  0.7601
 
loop_
 _symmetry_equiv_pos_as_xyz
 'x, y, z'
 '-x+1/2, y+1/2, -z+1/2'
 '-x, -y, -z'
 'x-1/2, -y-1/2, z-1/2'
 
_cell_length_a     6.0415
_cell_length_b    20.4840
_cell_length_c    11.8959
_cell_angle_alpha  90.000
_cell_angle_beta  101.601
_cell_angle_gamma  90.000
 
_shelx_F_squared_multiplier     1.000
 
loop_
 _refln_index_h
 _refln_index_k
 _refln_index_l
 _refln_F_squared_calc
 _refln_F_squared_meas
 _refln_F_squared_sigma
 _refln_observed_status
   2   0   0       37.13       27.79      2.20 o
   4   0   0      757.25      796.45     17.62 o
   6   0   0      235.96      233.59     10.72 o
   2   1   0     2083.99     2180.37     10.89 o
   3   1   0      952.12      987.97      8.32 o
   4   1   0       63.15       57.44      2.40 o
   5   1   0      107.50      111.01      5.09 o
   6   1   0      123.27      117.47      5.88 o
   7   1   0       20.56       24.07      3.00 o
   1   2   0      529.74      524.29      4.73 o
   2   2   0     1011.14      993.61      6.97 o
   3   2   0      137.15      140.33      3.82 o
   4   2   0      713.61      721.03      8.12 o
   5   2   0        1.70       -1.52      2.14 o
   6   2   0       18.39       15.66      3.88 o
   7   2   0       11.58       11.31      2.82 o
   1   3   0     1333.88     1371.11      5.64 o
   2   3   0     1702.60     1706.70      8.67 o
   3   3   0        0.91       -0.89      0.89 o
   4   3   0      767.49      750.64      8.14 o
   5   3   0      135.21      140.47      5.01 o
   6   3   0        3.32        4.26      2.32 o
   7   3   0        0.58       -2.48      2.53 o
   0   4   0     6079.27     6179.61     37.20 o
   1   4   0       63.40       61.95      1.68 o
   2   4   0     2277.64     2278.25      8.88 o
   3   4   0       67.51       78.08      2.55 o
   4   4   0      206.86      205.12      4.54 o
   5   4   0      147.60      143.92      4.82 o
   6   4   0        8.35        5.62      2.09 o
   7   4   0       17.12       21.50      3.49 o
   1   5   0      369.24      371.12      2.91 o
   2   5   0      106.48      104.06      1.98 o
   3   5   0     3133.09     3090.63     13.88 o
   4   5   0        0.28        0.85      1.21 o
   5   5   0       49.84       57.17      3.15 o
   6   5   0       82.57       80.65      4.87 o
   7   5   0        9.75        4.79      2.80 o
   0   6   0      477.68      483.16      5.28 o
   1   6   0     2251.44     2223.42     11.51 o
   2   6   0      277.38      281.89      3.35 o
   3   6   0      151.19      157.64      2.87 o
   4   6   0      612.49      596.95      7.88 o
   5   6   0      135.68      139.83      5.26 o
   6   6   0       97.20      114.35      6.51 o
   7   6   0        1.20       -0.99      3.06 o
   1   7   0     4324.48     4401.36     11.59 o
   2   7   0       32.29       35.61      1.60 o
   3   7   0      460.35      497.12      5.81 o
   4   7   0       23.61       21.57      1.60 o
   5   7   0      289.58      295.00      8.16 o
   6   7   0        7.37        6.07      2.57 o
   7   7   0       38.39       54.60      6.48 o
   0   8   0     2404.53     2370.03     14.81 o
   1   8   0     2721.48     2926.69     15.08 o
   2   8   0       88.44       78.63      2.06 o
   3   8   0      345.91      357.01      4.95 o
   4   8   0       87.43       81.83      3.62 o
   5   8   0       85.43       95.42      5.99 o
   6   8   0       10.70        9.50      2.88 o
   7   8   0       29.90       34.67      5.57 o
   1   9   0       14.48       10.25      0.89 o
   2   9   0      187.01      209.53      3.52 o
   3   9   0      185.50      146.51      3.06 o
   4   9   0       25.59       22.72      1.96 o
   5   9   0       27.20       23.95      3.08 o
   6   9   0        1.25        3.50      2.55 o
   7   9   0        8.83        8.26      8.53 o
   0  10   0      286.18      269.33      5.69 o
   1  10   0       23.14       30.20      1.40 o
   2  10   0       58.49       53.64      1.70 o
   3  10   0      131.91      129.54      3.39 o
   4  10   0      134.31      128.99      5.18 o
   5  10   0      123.34      128.79      6.30 o
   6  10   0      116.45      133.23      7.75 o
   7  10   0        0.80       -2.30      5.99 o
   1  11   0      290.76      270.39      4.30 o
   2  11   0      272.84      268.94      4.49 o
   3  11   0      469.87      455.05      6.78 o
   4  11   0       61.31       61.89      3.71 o
   5  11   0       46.56       45.10      4.04 o
   6  11   0        7.29        4.11      2.54 o
   0  12   0      433.79      445.32      9.56 o
   1  12   0      226.91      251.17      3.99 o
   2  12   0     2138.58     2130.44     12.87 o
   3  12   0      108.26      105.64      3.51 o
   4  12   0      356.83      371.90      8.50 o
   5  12   0       30.76       26.99      3.05 o
   6  12   0       25.91       20.90      3.68 o
   1  13   0      125.75      126.82      3.09 o
   2  13   0      140.50      130.65      4.92 o
   3  13   0     1112.38     1128.55     18.75 o
   4  13   0       12.07       15.13      2.56 o
   5  13   0        8.16       10.46      2.94 o
   6  13   0       31.90       22.99      4.86 o
   0  14   0     1079.88     1041.17     18.20 o
   1  14   0        1.99        2.29      0.79 o
   2  14   0       49.91       53.75      2.31 o
   3  14   0       15.19       12.89      1.93 o
   4  14   0       89.52       89.79      4.91 o
   5  14   0       75.90       67.28      5.18 o
   6  14   0       20.72       22.60      4.01 o
   1  15   0        0.59        0.50      1.55 o
   2  15   0      438.95      445.52      7.75 o
   3  15   0        9.92        7.20      1.99 o
   4  15   0        2.91        3.22      1.92 o
   5  15   0        0.05        0.32      2.68 o
   6  15   0        0.14       -2.24      4.10 o
   0  16   0       45.22       46.94      3.74 o
   1  16   0       59.71       64.12      3.71 o
   2  16   0      885.62      865.85     12.72 o
   3  16   0        6.47        4.87      2.21 o
   4  16   0        2.02       -2.38      2.38 o
   5  16   0        8.15        8.52      2.96 o
   6  16   0       53.52       55.48      9.04 o
   1  17   0      147.98      141.12      5.55 o
   2  17   0        0.85        4.54      2.03 o
   3  17   0        0.70       -2.05      2.05 o
   4  17   0        5.56       -2.42      2.42 o
   5  17   0       39.30       31.80      3.82 o
   6  17   0        8.73       17.71      7.86 o
   0  18   0      304.71      306.48      9.70 o
   1  18   0       45.88       51.59      3.57 o
   2  18   0      106.49       96.36      5.11 o
   3  18   0        1.70        2.65      1.85 o
   4  18   0       86.93       86.26      5.20 o
   5  18   0        8.18        6.07      2.43 o
   1  19   0        0.61        0.46      1.77 o
   2  19   0       53.70       47.72      4.04 o
   3  19   0      102.58      114.11      5.74 o
   4  19   0        0.23       -2.08      2.08 o
   5  19   0        8.08        4.65      2.56 o
   0  20   0        3.32       -3.23      3.23 o
   1  20   0       13.52        8.11      2.53 o
   2  20   0      166.29      147.29      6.69 o
   3  20   0       10.29        7.91      2.38 o
   4  20   0       29.26       31.51      3.52 o
   5  20   0        8.30       14.53      3.39 o
   1  21   0       19.43       14.25      2.78 o
   2  21   0       35.07       40.35      3.54 o
   3  21   0        6.98        7.29      3.71 o
   4  21   0       14.58       18.11      2.98 o
   0  22   0        2.27        2.69      3.98 o
   1  22   0       30.86       36.56      5.13 o
   2  22   0       76.44       87.17      5.94 o
   3  22   0       11.45        7.02      3.09 o
   4  22   0       16.69       15.90      3.00 o
   1  23   0       79.27      112.52      8.63 o
   2  23   0       14.23       18.50      4.53 o
   3  23   0       40.58       40.05      4.84 o
   4  23   0       11.27        3.53      3.84 o
   0  24   0      138.85      141.21     13.97 o
   1  24   0        2.97        8.38      3.20 o
   2  24   0       46.01       41.69      4.79 o
   3  24   0        1.79        1.85      4.08 o
   1  25   0       62.13       67.75      6.14 o
   2  25   0       10.77       24.45     16.45 o
   0  26   0       10.03        6.38      6.28 o
   1  26   0        0.51        6.02      2.86 o
   2  26   0        0.82       -4.47      4.47 o
  -7   0   1        3.64        7.25      4.03 o
  -5   0   1       88.66       88.63      5.90 o
  -3   0   1     1791.99     1761.60     21.57 o
   1   0   1     2039.16     2245.19     12.42 o
   3   0   1      566.63      530.12      7.69 o
   5   0   1       86.66       86.68      7.28 o
   7   0   1       76.92       78.77      7.17 o
  -7   1   1       46.50       56.69      5.48 o
  -6   1   1      118.93      124.37      5.94 o
  -5   1   1       39.32       37.45      2.96 o
  -4   1   1      223.78      234.03      3.95 o
  -3   1   1      407.29      428.49      5.18 o
  -2   1   1       80.30       92.67      1.85 o
   1   1   1     3746.61     3764.14      8.87 o
   2   1   1      976.00     1043.13      7.88 o
   3   1   1      751.51      801.42      8.85 o
   4   1   1      136.38      133.40      3.72 o
   5   1   1      614.10      626.00     11.91 o
   6   1   1        0.02       -2.39      2.39 o
   7   1   1       10.71        5.93      2.12 o
  -7   2   1       10.67       14.18      2.89 o
  -6   2   1       58.96       59.51      4.62 o
  -5   2   1      169.43      165.69      5.41 o
  -4   2   1       12.40        8.14      1.04 o
  -3   2   1     1715.73     1757.35     10.97 o
  -2   2   1      735.78      706.71      4.83 o
  -1   2   1     6694.08     6518.41     21.72 o
   1   2   1      340.61      335.97      2.62 o
   2   2   1       12.80       11.66      1.36 o
   3   2   1        0.44        0.12      1.29 o
   4   2   1      486.47      482.60      7.21 o
   5   2   1        1.61        4.54      1.85 o
   6   2   1       87.65       90.79      4.89 o
   7   2   1        0.36       -0.67      2.14 o
  -7   3   1       33.58       30.77      3.78 o
  -6   3   1       72.07       66.84      4.77 o
  -5   3   1      505.88      503.03      9.19 o
  -4   3   1       61.81       63.04      2.45 o
  -3   3   1     2161.03     2190.50     12.13 o
  -2   3   1      593.79      579.33      5.10 o
  -1   3   1       28.07       38.62      1.58 o
   1   3   1    14994.16    14237.95     24.31 o
   2   3   1        0.45       -0.31      0.47 o
   3   3   1     3231.09     3262.32     19.13 o
   4   3   1      266.24      267.99      4.27 o
   5   3   1       30.81       33.11      2.58 o
   6   3   1        0.02       -2.01      2.92 o
   7   3   1       80.44       74.65      5.30 o
  -7   4   1        6.05        4.44      2.52 o
  -6   4   1        0.06        1.24      1.86 o
  -5   4   1       16.15       16.05      2.32 o
  -4   4   1      742.34      723.67      8.81 o
  -3   4   1       93.53       82.21      1.75 o
  -2   4   1       69.18       72.75      2.00 o
  -1   4   1      673.45      662.47      5.22 o
   0   4   1     4416.73     4461.20     17.70 o
   1   4   1        0.20        0.16      0.44 o
   2   4   1     1913.75     1909.17     10.16 o
   3   4   1      183.64      177.06      3.76 o
   4   4   1       11.02       14.15      1.41 o
   5   4   1      317.43      297.82      7.50 o
   6   4   1       43.89       41.14      3.61 o
   7   4   1       18.57       17.02      3.33 o
  -7   5   1       24.01       31.59      4.55 o
  -6   5   1      293.93      301.13      8.40 o
  -5   5   1       68.57       75.67      3.92 o
  -4   5   1       96.94       98.61      3.24 o
  -3   5   1      291.55      298.24      4.11 o
  -2   5   1      129.08      111.82      2.42 o
  -1   5   1      764.91      733.83      5.23 o
   0   5   1     2458.67     2582.36     10.45 o
   1   5   1       75.65       90.08      2.38 o
   2   5   1      286.12      303.22      4.85 o
   3   5   1      160.78      147.33      4.35 o
   4   5   1      460.96      427.19      6.83 o
   5   5   1        3.90        3.48      2.05 o
   6   5   1        1.64       -2.07      2.07 o
   7   5   1       61.40       67.72      5.59 o
  -7   6   1       17.06       20.27      4.37 o
  -6   6   1      112.83      115.91      6.45 o
  -5   6   1        0.03       -1.99      1.99 o
  -4   6   1        7.84        6.88      1.11 o
  -3   6   1       14.51       10.15      1.08 o
  -2   6   1        4.87        4.75      0.77 o
  -1   6   1       48.63       55.31      1.60 o
   0   6   1      691.01      694.83      4.78 o
   1   6   1       37.81       36.24      1.64 o
   2   6   1     1242.63     1246.30      7.41 o
   3   6   1      126.35      145.99      3.48 o
   4   6   1        0.75        0.58      1.24 o
   5   6   1        0.04       -1.43      1.71 o
   6   6   1       10.40       10.55      2.55 o
   7   6   1        2.41       -0.88      2.87 o
  -7   7   1       26.51       19.28      4.01 o
  -6   7   1        0.68       -0.01      3.06 o
  -5   7   1       28.64       26.93      3.29 o
  -4   7   1        0.24       -1.09      1.09 o
  -3   7   1      998.66     1039.69     11.39 o
  -2   7   1      683.37      662.00     10.85 o
  -1   7   1       36.87       36.05      1.50 o
   0   7   1     1947.96     1926.67     11.84 o
   1   7   1      345.74      348.33      4.47 o
   2   7   1        0.02        0.36      0.67 o
   3   7   1        1.55        1.71      0.62 o
   4   7   1        0.21        0.96      1.40 o
   5   7   1       24.50       23.43      2.96 o
   6   7   1       50.92       54.22      5.33 o
   7   7   1        7.77        3.22      2.92 o
  -7   8   1        0.38        8.30      3.12 o
  -6   8   1       20.66       18.41      3.33 o
  -5   8   1       59.85       59.71      4.73 o
  -4   8   1        2.99       -0.25      1.16 o
  -3   8   1      225.59      224.08      4.13 o
  -2   8   1     1457.80     1420.51      9.89 o
  -1   8   1      897.86      977.65      7.40 o
   0   8   1      624.98      605.03      6.10 o
   1   8   1      815.83      823.70      7.34 o
   2   8   1      183.52      193.76      3.21 o
   3   8   1       26.47       26.12      2.13 o
   4   8   1      384.65      394.82      7.39 o
   5   8   1        0.55        2.84      1.85 o
   6   8   1      131.26      136.16      8.06 o
   7   8   1        4.81       12.72      8.20 o
  -7   9   1       54.59       62.83      5.49 o
  -6   9   1        0.01       -1.16      2.53 o
  -5   9   1      190.13      185.10      7.20 o
  -4   9   1      444.47      430.40      6.73 o
  -3   9   1        7.35        5.94      0.89 o
  -2   9   1        0.03       -0.49      1.28 o
  -1   9   1     4504.68     4780.64     17.32 o
   0   9   1      895.13      892.19      8.06 o
   1   9   1       10.92       11.16      1.14 o
   2   9   1       20.34       21.84      1.30 o
   3   9   1      171.52      150.86      3.44 o
   4   9   1       43.63       41.28      2.73 o
   5   9   1      401.51      418.40     12.14 o
   6   9   1       12.13       20.29      4.43 o
  -7  10   1        6.36        7.11      3.59 o
  -6  10   1        0.83        0.58      2.35 o
  -5  10   1      116.32      123.78      5.71 o
  -4  10   1      576.39      581.71      9.44 o
  -3  10   1      262.77      256.41      4.94 o
  -2  10   1        9.17        6.71      1.38 o
  -1  10   1       11.49        6.57      1.31 o
   0  10   1     4220.47     4571.95     21.07 o
   1  10   1      345.78      329.92      4.89 o
   2  10   1     1242.74     1250.31      9.75 o
   3  10   1       12.89       12.16      1.47 o
   4  10   1      330.25      322.07      7.16 o
   5  10   1       57.01       59.76      4.97 o
   6  10   1       25.82       33.45      5.87 o
  -7  11   1        0.75       -0.03      4.16 o
  -6  11   1        7.82        3.78      2.33 o
  -5  11   1       32.06       32.18      3.21 o
  -4  11   1       10.26        9.87      2.59 o
  -3  11   1      132.29      124.72      3.38 o
  -2  11   1       51.54       42.50      2.47 o
  -1  11   1      699.50      705.94     12.38 o
   0  11   1        3.49       15.47      4.36 o
   1  11   1       47.56       33.10      2.04 o
   2  11   1        9.43       13.56      1.89 o
   3  11   1     1657.75     1620.09     22.73 o
   4  11   1       96.72       90.35      4.56 o
   5  11   1       55.99       55.94      4.30 o
   6  11   1       11.70       14.71      3.72 o
  -7  12   1        1.57       -0.44      5.62 o
  -6  12   1        0.47       -2.26      2.53 o
  -5  12   1       23.71       18.63      2.54 o
  -4  12   1        6.48        5.79      2.58 o
  -3  12   1      686.46      689.25     10.61 o
  -2  12   1        6.17        8.51      2.08 o
  -1  12   1      140.33      142.34      3.04 o
   0  12   1        0.01       -1.04      1.04 o
   1  12   1      375.10      381.69      7.70 o
   2  12   1       82.04       79.17      2.63 o
   3  12   1      365.90      375.71      8.87 o
   4  12   1       41.48       38.95      3.29 o
   5  12   1        1.09        1.36      2.32 o
   6  12   1       33.69       24.47      5.73 o
  -6  13   1        6.38        3.86      2.44 o
  -5  13   1      198.52      202.81      7.61 o
  -4  13   1        0.04       -2.06      2.06 o
  -3  13   1      223.46      219.07      6.29 o
  -2  13   1       83.65       76.72      3.07 o
  -1  13   1       28.46       25.96      1.75 o
   0  13   1      121.49      138.92      3.90 o
   1  13   1      858.42      837.44     10.26 o
   2  13   1       55.95       56.93      2.67 o
   3  13   1      613.50      615.67     11.05 o
   4  13   1       91.42       79.99      4.47 o
   5  13   1       65.63       61.40      4.43 o
   6  13   1        0.11       -2.67      2.97 o
  -6  14   1       17.53       13.63      3.45 o
  -5  14   1        9.28       14.93      2.82 o
  -4  14   1       14.96       13.43      2.64 o
  -3  14   1       17.79       17.08      2.10 o
  -2  14   1      288.86      288.64      5.97 o
  -1  14   1       93.06       92.20      2.84 o
   0  14   1       99.89       95.19      3.42 o
   1  14   1      561.74      581.78      8.91 o
   2  14   1      966.59      957.31     11.46 o
   3  14   1      188.15      201.54      6.62 o
   4  14   1       27.32       24.03      2.52 o
   5  14   1        0.61        5.75      3.35 o
   6  14   1        6.12        4.23      2.90 o
  -6  15   1        0.29        2.90      2.84 o
  -5  15   1       68.47       66.70      4.63 o
  -4  15   1       14.13       13.41      2.41 o
  -3  15   1      141.08      132.93      5.23 o
  -2  15   1      225.89      224.88      5.84 o
  -1  15   1     1522.27     1467.57     15.40 o
   0  15   1      285.67      278.24      5.51 o
   1  15   1      253.90      244.95      5.73 o
   2  15   1      174.52      176.84      5.41 o
   3  15   1      130.26      139.86      5.70 o
   4  15   1        0.54        1.88      2.19 o
   5  15   1      190.80      217.60      8.37 o
   6  15   1        3.96        8.09      3.85 o
  -6  16   1       44.37       49.86      8.65 o
  -5  16   1        0.33       -2.59      2.59 o
  -4  16   1        5.42        2.63      1.92 o
  -3  16   1       21.54       16.40      2.35 o
  -2  16   1      118.80      135.70      4.78 o
  -1  16   1       98.51      102.62      4.37 o
   0  16   1      283.52      289.73      6.07 o
   1  16   1       19.11       14.48      1.70 o
   2  16   1      380.30      377.68      8.00 o
   3  16   1        6.30        3.90      1.88 o
   4  16   1      240.55      240.65      8.71 o
   5  16   1        0.28       -0.93      2.29 o
  -6  17   1        8.07        7.80      4.08 o
  -5  17   1       18.87       15.26      5.28 o
  -4  17   1        2.69       -0.83      1.95 o
  -3  17   1        5.60        5.24      2.37 o
  -2  17   1        0.66        1.78      1.70 o
  -1  17   1        0.28       -0.74      1.55 o
   0  17   1       95.29       94.88      3.65 o
   1  17   1       82.78       80.92      4.09 o
   2  17   1      307.46      299.02      7.86 o
   3  17   1        2.06        0.96      1.98 o
   4  17   1       63.22       61.02      4.57 o
   5  17   1        0.61        1.75      2.36 o
  -5  18   1        9.55        9.24      2.56 o
  -4  18   1       51.05       52.68      4.14 o
  -3  18   1       68.93       60.17      4.41 o
  -2  18   1        1.16        2.44      1.95 o
  -1  18   1       26.79       18.10      2.46 o
   0  18   1      140.05      130.95      4.88 o
   1  18   1       76.15       62.79      3.81 o
   2  18   1       74.80       82.40      5.13 o
   3  18   1       29.47       27.05      2.82 o
   4  18   1        0.35       -2.13      2.13 o
   5  18   1       17.95       16.93      3.08 o
  -5  19   1       14.94       13.55      3.02 o
  -4  19   1        0.50        2.79      2.20 o
  -3  19   1       66.25       58.99      6.13 o
  -2  19   1      263.92      277.44      8.18 o
  -1  19   1      188.55      175.70      7.63 o
   0  19   1      140.23      137.63      5.97 o
   1  19   1       23.10       21.16      2.51 o
   2  19   1        2.40        2.39      1.66 o
   3  19   1       23.06       17.22      2.53 o
   4  19   1       35.68       40.42      3.87 o
   5  19   1       22.24       16.93      3.42 o
  -5  20   1       11.14       10.64      3.58 o
  -4  20   1       84.56      102.61      5.97 o
  -3  20   1       10.61       12.30      2.90 o
  -2  20   1        0.06       -2.27      2.27 o
  -1  20   1       17.11       15.78      2.82 o
   0  20   1        1.13       -0.61      2.13 o
   1  20   1        0.83        5.48      2.15 o
   2  20   1       70.82       82.63      5.36 o
   3  20   1       25.00       22.88      3.69 o
   4  20   1       32.68       34.55      3.45 o
   5  20   1        1.10       -2.64      3.97 o
  -4  21   1       17.59       20.65      3.07 o
  -3  21   1       56.76       56.02      5.06 o
  -2  21   1       38.41       43.22      4.99 o
  -1  21   1       17.59       12.04      2.57 o
   0  21   1       15.46       20.14      3.19 o
   1  21   1      257.44      280.84     12.42 o
   2  21   1        0.06       -0.46      2.50 o
   3  21   1       55.48       58.70      4.99 o
   4  21   1       17.39       17.96      3.67 o
  -4  22   1        0.02       -2.42      2.42 o
  -3  22   1       10.89        1.14      4.66 o
  -2  22   1      116.54      122.73      7.78 o
  -1  22   1        3.90       -0.89      2.63 o
   0  22   1       73.45       86.31      6.15 o
   1  22   1       13.82       19.65      4.84 o
   2  22   1       24.67       30.29      4.18 o
   3  22   1       57.23       58.52      5.02 o
   4  22   1        8.18       14.62      6.69 o
  -4  23   1        1.42       -3.81      3.81 o
  -3  23   1        3.74       -3.47      3.47 o
  -2  23   1        8.78        8.00      2.48 o
  -1  23   1       70.53       76.75      8.46 o
   0  23   1        1.25        2.74      3.44 o
   1  23   1        3.22        3.28      3.31 o
   2  23   1        6.50        5.53      3.00 o
   3  23   1        3.41        1.38      3.35 o
  -3  24   1        0.04        1.90      3.27 o
  -2  24   1       15.88       19.29      3.92 o
  -1  24   1        2.38        6.61      2.80 o
   0  24   1        1.16       -0.53      3.28 o
   1  24   1       44.13       53.32      6.32 o
   2  24   1        2.39        1.72      2.69 o
   3  24   1        3.02       -1.43      3.47 o
  -2  25   1        2.75        2.31      3.33 o
  -1  25   1       45.13       65.71      9.46 o
   0  25   1        3.35       -2.51      2.96 o
   1  25   1       34.00       47.89      6.16 o
   2  25   1        0.66        2.10      7.00 o
  -2  26   1       64.25       69.80     12.43 o
  -1  26   1        6.90        7.77      6.76 o
   0  26   1       17.16       21.70      6.42 o
   1  26   1       20.90       40.05      6.56 o
  -6   0   2      108.95      107.81      8.21 o
  -4   0   2      422.23      437.48      6.54 o
  -2   0   2     6967.07     6972.72     23.73 o
   2   0   2     1363.48     1421.66      9.91 o
   4   0   2     1893.19     1824.44     23.24 o
   6   0   2       68.97       72.18      7.44 o
  -7   1   2       19.49       18.05      3.81 o
  -6   1   2      119.34      133.60      6.03 o
  -5   1   2       73.51       65.49      3.52 o
  -4   1   2       87.97       88.55      2.39 o
  -3   1   2        2.48        4.32      0.78 o
  -2   1   2        0.02       -0.19      0.61 o
  -1   1   2     2882.05     2901.68     10.97 o
   1   1   2     9036.92     9048.71     25.01 o
   2   1   2       48.16       42.87      1.23 o
   3   1   2      576.36      608.35      6.65 o
   4   1   2        0.71       -0.11      1.08 o
   5   1   2      148.65      148.29      5.91 o
   6   1   2       68.90       67.41      4.32 o
   7   1   2        5.36        3.86      2.15 o
  -7   2   2       13.15       13.09      3.16 o
  -6   2   2       68.74       70.46      4.15 o
  -5   2   2        6.07        5.41      1.65 o
  -4   2   2      336.71      324.48      6.54 o
  -3   2   2      364.84      376.03      4.37 o
  -2   2   2      552.33      558.34      4.92 o
  -1   2   2    29182.53    27435.84     51.99 o
   0   2   2       63.17       58.94      1.47 o
   1   2   2      829.86      814.99      4.48 o
   2   2   2     4379.45     4547.42     21.19 o
   3   2   2        0.92        1.51      0.77 o
   4   2   2       96.93       92.63      3.36 o
   5   2   2      115.74      120.60      4.84 o
   6   2   2       98.45      105.34      5.35 o
   7   2   2       37.81       38.42      3.72 o
  -7   3   2       58.51       48.29      5.05 o
  -6   3   2        2.93       -0.69      2.31 o
  -5   3   2        6.65        6.32      1.81 o
  -4   3   2      554.17      520.37      6.59 o
  -3   3   2      324.15      348.58      4.10 o
  -2   3   2      315.90      301.02      4.13 o
  -1   3   2     1046.30     1028.39      5.32 o
   0   3   2     1662.75     1779.52      8.32 o
   1   3   2      285.09      283.16      2.79 o
   2   3   2     4104.26     4125.96     18.15 o
   3   3   2       79.02       72.96      2.76 o
   4   3   2       92.00       80.62      2.54 o
   5   3   2      681.54      695.17     11.14 o
   6   3   2        0.18        1.77      2.12 o
   7   3   2        4.53        7.69      2.59 o
  -7   4   2        9.56        9.47      3.05 o
  -6   4   2      196.35      197.45      7.63 o
  -5   4   2        0.13        1.12      2.13 o
  -4   4   2        9.92       10.19      1.29 o
  -3   4   2     1713.63     1705.13     11.21 o
  -2   4   2       37.21       44.35      1.90 o
  -1   4   2     2144.56     2170.65      9.67 o
   0   4   2       21.56       25.25      1.00 o
   1   4   2      275.09      290.02      3.12 o
   2   4   2     1731.65     1854.99      9.31 o
   3   4   2     1325.36     1265.42     16.88 o
   4   4   2        1.68        1.03      1.27 o
   5   4   2        1.66        0.99      1.66 o
   6   4   2        0.43       -0.73      2.21 o
   7   4   2       16.58       31.02      4.65 o
  -7   5   2        1.20        3.91      3.05 o
  -6   5   2       72.87       81.72      5.31 o
  -5   5   2      734.18      748.84     10.28 o
  -4   5   2       72.40       72.50      2.50 o
  -3   5   2        0.63        0.08      0.80 o
  -2   5   2      293.56      301.28      4.01 o
  -1   5   2      410.04      414.89      4.13 o
   0   5   2     5537.59     5558.91     28.32 o
   1   5   2     3037.19     3004.02     15.91 o
   2   5   2       85.70      106.84      2.42 o
   3   5   2        0.55        0.23      0.71 o
   4   5   2        9.98        6.22      1.38 o
   5   5   2       32.01       21.24      2.39 o
   6   5   2        3.86        3.28      2.33 o
   7   5   2      104.78      101.42      8.47 o
  -7   6   2       24.67       30.45      4.30 o
  -6   6   2      107.00      107.58      6.86 o
  -5   6   2        2.98        2.68      1.57 o
  -4   6   2      350.59      345.36      6.09 o
  -3   6   2      176.43      159.76      4.02 o
  -2   6   2     3725.30     3812.67     12.69 o
  -1   6   2      938.22      910.90      6.32 o
   0   6   2       31.09       34.29      2.03 o
   1   6   2       69.42       68.38      2.12 o
   2   6   2       18.11        9.94      1.07 o
   3   6   2       41.84       39.22      2.14 o
   4   6   2      333.05      353.89      6.86 o
   5   6   2        1.65       -1.89      1.89 o
   6   6   2       39.21       38.49      3.90 o
   7   6   2        1.75       -1.29      3.58 o
  -7   7   2       24.70       38.40      4.41 o
  -6   7   2        7.30        4.70      2.70 o
  -5   7   2        3.97        1.23      2.04 o
  -4   7   2       25.38       23.84      1.55 o
  -3   7   2      113.68      106.95      2.98 o
  -2   7   2      206.73      224.76      4.55 o
  -1   7   2     3713.97     3698.17     16.97 o
   0   7   2      269.61      295.52      4.81 o
   1   7   2      159.05      178.53      3.82 o
   2   7   2     1192.59     1268.26     10.37 o
   3   7   2      396.00      392.28      6.27 o
   4   7   2       56.30       55.03      3.23 o
   5   7   2        7.89        7.54      2.34 o
   6   7   2       33.50       27.03      3.80 o
   7   7   2        0.02        0.12      3.78 o
  -7   8   2        8.72        8.88      4.21 o
  -6   8   2        2.02        4.85      2.56 o
  -5   8   2        1.96       -2.17      2.17 o
  -4   8   2      273.92      262.14      4.91 o
  -3   8   2      184.87      188.77      3.77 o
  -2   8   2     1289.40     1332.68     11.12 o
  -1   8   2       27.86       11.66      0.75 o
   0   8   2       39.81       46.80      1.94 o
   1   8   2      165.71      162.59      3.86 o
   2   8   2      113.17      132.33      2.99 o
   3   8   2       76.37       86.53      3.13 o
   4   8   2      374.03      364.97      7.72 o
   5   8   2      149.94      163.38      7.06 o
   6   8   2        0.05        0.62      3.49 o
   7   8   2       22.81       39.75     12.97 o
  -7   9   2        0.48       -2.51      2.51 o
  -6   9   2       91.07       90.52      5.89 o
  -5   9   2        2.07        0.96      1.89 o
  -4   9   2        5.61        6.44      2.02 o
  -3   9   2       62.47       57.11      1.97 o
  -2   9   2      475.48      482.11      6.92 o
  -1   9   2      109.92      114.07      3.32 o
   0   9   2     4406.36     4554.24     19.55 o
   1   9   2      376.18      370.01      6.19 o
   2   9   2      688.40      735.96      7.76 o
   3   9   2      140.89      138.43      4.13 o
   4   9   2       86.63       83.53      3.89 o
   5   9   2        2.52        5.53      3.00 o
   6   9   2       10.27       11.54      3.47 o
  -7  10   2        0.01       -3.59      3.59 o
  -6  10   2       21.36       19.94      3.23 o
  -5  10   2        8.45       10.18      2.22 o
  -4  10   2      445.17      439.85      7.53 o
  -3  10   2      471.66      491.09      8.71 o
  -2  10   2      829.70      767.04      8.97 o
  -1  10   2      232.78      258.19      3.58 o
   0  10   2      202.27      233.21      5.06 o
   1  10   2        1.81        2.16      1.25 o
   2  10   2        0.84        0.62      0.90 o
   3  10   2      686.99      666.93      9.70 o
   4  10   2      226.82      229.07      6.22 o
   5  10   2        0.09        0.50      3.36 o
   6  10   2        6.68        7.99      3.42 o
  -7  11   2       29.51       41.93      9.13 o
  -6  11   2        2.30        3.21      2.43 o
  -5  11   2        9.50        5.46      2.13 o
  -4  11   2     1143.53     1164.90     13.83 o
  -3  11   2        0.88        3.92      1.58 o
  -2  11   2       92.10       95.02      4.00 o
  -1  11   2       38.88       36.08      1.48 o
   0  11   2       10.19        4.87      1.24 o
   1  11   2     1485.05     1477.93     13.21 o
   2  11   2      590.27      564.67      8.46 o
   3  11   2      217.86      210.46      5.66 o
   4  11   2       20.57       21.89      2.47 o
   5  11   2       50.94       45.17      5.25 o
   6  11   2       17.48       13.61      3.98 o
  -7  12   2        0.00       -3.83      4.72 o
  -6  12   2      117.71      123.34      6.94 o
  -5  12   2      170.15      160.74      6.76 o
  -4  12   2      590.94      592.99     10.18 o
  -3  12   2       84.28       83.12      3.99 o
  -2  12   2        6.82        2.72      1.29 o
  -1  12   2       16.84       26.85      1.62 o
   0  12   2     2062.99     2020.63     17.54 o
   1  12   2        5.71        8.00      1.55 o
   2  12   2      934.61      943.02     10.65 o
   3  12   2      210.21      194.87      5.89 o
   4  12   2       11.26       10.87      2.43 o
   5  12   2       17.13       16.42      3.61 o
   6  12   2       88.28       92.25      8.00 o
  -6  13   2        0.09        2.20      2.38 o
  -5  13   2       78.98       83.00      5.00 o
  -4  13   2      220.67      223.62      7.25 o
  -3  13   2      176.52      180.16      5.75 o
  -2  13   2        4.01        0.48      1.43 o
  -1  13   2      368.24      338.42      6.97 o
   0  13   2       52.81       46.75      2.62 o
   1  13   2      164.44      175.73      5.02 o
   2  13   2       75.75       66.98      2.98 o
   3  13   2       81.05       81.08      3.77 o
   4  13   2        2.25       -2.37      2.37 o
   5  13   2      100.52      109.24      8.99 o
   6  13   2        4.21       12.39      3.92 o
  -6  14   2        2.49        3.43      3.58 o
  -5  14   2       54.56       52.17      4.09 o
  -4  14   2        6.83        7.78      2.12 o
  -3  14   2      342.69      341.01      8.03 o
  -2  14   2      108.50      105.85      4.27 o
  -1  14   2       52.27       50.06      1.97 o
   0  14   2      153.62      158.88      4.57 o
   1  14   2      566.32      546.27      9.01 o
   2  14   2       18.89       13.06      1.70 o
   3  14   2       24.89       25.13      2.64 o
   4  14   2        8.53        8.63      1.96 o
   5  14   2       29.05       24.93      3.16 o
   6  14   2        4.73        8.73      5.67 o
  -6  15   2        2.61        6.60      2.63 o
  -5  15   2        0.48        2.69      2.18 o
  -4  15   2        3.41        1.49      2.30 o
  -3  15   2       37.70       39.37      3.16 o
  -2  15   2       29.08       25.87      2.70 o
  -1  15   2      213.98      221.27      4.66 o
   0  15   2      162.14      162.56      4.81 o
   1  15   2      380.48      370.71      7.20 o
   2  15   2       33.09       33.80      2.28 o
   3  15   2        2.35        3.11      1.97 o
   4  15   2       23.94       25.48      3.17 o
   5  15   2        0.91        3.89      2.31 o
  -6  16   2       14.78       16.90      5.20 o
  -5  16   2        4.28        2.86      2.08 o
  -4  16   2       17.60       11.63      2.07 o
  -3  16   2      154.57      165.96      6.09 o
  -2  16   2      396.66      373.93      8.22 o
  -1  16   2     1037.83     1015.15     12.59 o
   0  16   2      169.09      159.30      4.91 o
   1  16   2        2.83       -1.33      1.33 o
   2  16   2      160.57      164.80      5.56 o
   3  16   2       55.70       57.42      3.78 o
   4  16   2       88.87       86.46      4.91 o
   5  16   2       62.42       64.07      4.64 o
  -6  17   2        0.99        2.56      3.43 o
  -5  17   2        0.13        1.14      3.62 o
  -4  17   2        1.40       -1.65      2.07 o
  -3  17   2      688.05      688.26     12.42 o
  -2  17   2       20.85       16.48      2.40 o
  -1  17   2        4.92        7.87      1.83 o
   0  17   2        0.60        0.67      1.12 o
   1  17   2        0.19        0.22      1.33 o
   2  17   2       17.58       12.91      1.92 o
   3  17   2        0.22       -2.01      2.01 o
   4  17   2       31.04       32.50      3.45 o
   5  17   2       56.06       57.76      5.49 o
  -5  18   2        4.14        5.81      2.49 o
  -4  18   2       31.72       32.76      3.27 o
  -3  18   2       30.17       34.40      3.67 o
  -2  18   2       72.21       70.85      4.26 o
  -1  18   2      119.44      107.76      4.54 o
   0  18   2      322.45      300.43      7.60 o
   1  18   2        6.16       10.68      2.20 o
   2  18   2      120.36      120.65      5.05 o
   3  18   2       31.93       29.58      2.99 o
   4  18   2      102.46      101.36      5.55 o
   5  18   2       13.09       16.90      3.00 o
  -5  19   2       99.01      111.16      6.85 o
  -4  19   2        0.40       -0.93      2.20 o
  -3  19   2        6.72        6.74      2.52 o
  -2  19   2       10.42        6.72      1.84 o
  -1  19   2        0.87        1.28      1.60 o
   0  19   2       45.64       40.88      4.54 o
   1  19   2      346.15      346.12      8.68 o
   2  19   2        3.13        2.28      1.66 o
   3  19   2       27.96       21.09      2.90 o
   4  19   2       30.62       29.58      3.31 o
   5  19   2        0.01        1.78      3.84 o
  -5  20   2       24.18       26.03      4.69 o
  -4  20   2       21.38       26.15      3.29 o
  -3  20   2        1.08       -2.34      2.35 o
  -2  20   2        6.72        2.83      1.95 o
  -1  20   2        0.31       -0.92      1.72 o
   0  20   2        1.80        3.11      2.84 o
   1  20   2       11.38       16.74      3.53 o
   2  20   2       23.67       25.96      2.59 o
   3  20   2       93.89      109.74      6.46 o
   4  20   2        0.33       -0.55      2.14 o
  -4  21   2        7.95        2.86      2.86 o
  -3  21   2        3.05       -2.07      2.65 o
  -2  21   2       23.54       28.51      3.14 o
  -1  21   2        0.19        1.82      2.91 o
   0  21   2        1.89        1.07      2.18 o
   1  21   2       19.83       32.24      4.09 o
   2  21   2       41.68       45.90      5.04 o
   3  21   2       13.68       22.10      3.44 o
   4  21   2        0.46        2.09      2.78 o
  -4  22   2       25.12       21.93      3.79 o
  -3  22   2       25.62       18.47      3.46 o
  -2  22   2        0.81        2.28      2.13 o
  -1  22   2       35.24       32.17      3.91 o
   0  22   2       65.43       68.51      5.69 o
   1  22   2       44.31       45.91      5.77 o
   2  22   2       60.26       62.11      5.62 o
   3  22   2        4.43        1.49      2.60 o
   4  22   2        1.93        5.33      4.38 o
  -4  23   2        6.31        2.66      3.21 o
  -3  23   2       29.40       31.55      4.76 o
  -2  23   2        9.04       13.04      3.93 o
  -1  23   2        9.77       15.83      3.05 o
   0  23   2      101.63      122.94      7.56 o
   1  23   2       41.91       52.05      5.83 o
   2  23   2       10.50        9.06      3.14 o
   3  23   2       17.47       21.41      5.55 o
  -3  24   2        0.91       -9.98     18.35 o
  -2  24   2      119.36      134.75      8.92 o
  -1  24   2        0.59       -0.35      2.47 o
   0  24   2        1.00        3.81      2.94 o
   1  24   2        8.15        9.72      3.09 o
   2  24   2        4.73        3.79      2.49 o
  -2  25   2       30.34       34.61     11.28 o
  -1  25   2       36.67       44.47      6.16 o
   0  25   2       11.61       10.88      3.47 o
   1  25   2        9.28        5.99      3.34 o
   2  25   2        0.24        1.87      3.37 o
  -1  26   2       10.78        8.90      4.50 o
   0  26   2       11.20        6.05      4.50 o
   1  26   2       10.75        8.69      9.41 o
  -7   0   3       27.55       18.95      5.26 o
  -5   0   3       32.88       26.38      3.54 o
  -3   0   3      192.07      155.53      6.11 o
  -1   0   3    33714.25    31525.55     52.06 o
   1   0   3     9290.71     9342.00     42.14 o
   3   0   3     2365.74     2432.06     25.34 o
   5   0   3       71.58       59.42      6.14 o
   7   0   3        7.59        3.71      3.54 o
  -7   1   3       29.26       27.40      4.51 o
  -6   1   3       31.97       28.14      2.89 o
  -5   1   3        7.58        2.91      1.40 o
  -4   1   3      463.26      479.97      6.61 o
  -3   1   3     1479.27     1437.95     11.54 o
  -2   1   3      207.55      198.24      2.70 o
  -1   1   3       11.32       23.17      1.71 o
   0   1   3    16948.49    16526.70     51.61 o
   1   1   3      712.82      671.64      4.65 o
   2   1   3      868.29      896.92      5.92 o
   3   1   3      985.43      958.84      7.80 o
   4   1   3      394.76      375.38      6.77 o
   5   1   3      232.97      224.38      6.82 o
   6   1   3       60.00       62.88      4.30 o
   7   1   3        0.73       -3.29      3.29 o
  -7   2   3        0.05       -3.50      3.50 o
  -6   2   3        0.05       -2.12      2.12 o
  -5   2   3       31.37       29.81      2.64 o
  -4   2   3     1205.87     1263.01     10.65 o
  -3   2   3       15.56       16.98      1.73 o
  -2   2   3       99.81       89.37      1.99 o
  -1   2   3     4807.89     4891.31     18.41 o
   0   2   3      372.98      371.45      2.82 o
   1   2   3      110.63      105.22      1.86 o
   2   2   3      356.18      375.47      3.77 o
   3   2   3      209.18      218.39      3.96 o
   4   2   3       15.56       15.36      1.73 o
   5   2   3        5.19        7.98      1.83 o
   6   2   3       10.34       11.67      2.31 o
   7   2   3       19.44       22.83      4.38 o
  -7   3   3       24.85       18.65      3.75 o
  -6   3   3       24.50       26.27      3.16 o
  -5   3   3      522.76      524.40      8.62 o
  -4   3   3       11.61        7.84      1.24 o
  -3   3   3        8.06        6.80      0.83 o
  -2   3   3     1365.16     1371.76      7.80 o
  -1   3   3    20694.54    20429.14     57.33 o
   0   3   3        4.12        5.53      0.46 o
   1   3   3     2892.73     2935.59     17.42 o
   2   3   3       74.88       62.48      1.76 o
   3   3   3        0.91       -0.34      0.82 o
   4   3   3      213.35      203.31      5.06 o
   5   3   3      345.52      372.55      8.38 o
   6   3   3       25.74       22.49      2.98 o
   7   3   3       16.36       16.63      5.41 o
  -7   4   3        0.42        1.08      2.53 o
  -6   4   3      153.84      166.14      7.29 o
  -5   4   3      337.65      357.23      7.71 o
  -4   4   3       56.19       50.14      2.01 o
  -3   4   3       27.83       23.00      1.82 o
  -2   4   3       66.99       61.27      1.83 o
  -1   4   3     2800.25     2969.72     11.10 o
   0   4   3     3564.68     3614.25     13.67 o
   1   4   3     1463.42     1468.71      9.73 o
   2   4   3      563.20      633.64      6.08 o
   3   4   3      139.15      145.37      3.85 o
   4   4   3        2.89        2.55      1.39 o
   5   4   3        0.40       -0.65      1.59 o
   6   4   3       93.02      101.98      6.28 o
   7   4   3       11.12       25.98      5.79 o
  -7   5   3        1.82        5.49      3.81 o
  -6   5   3        1.82       -2.45      2.56 o
  -5   5   3      170.87      169.33      5.16 o
  -4   5   3      265.12      252.07      4.88 o
  -3   5   3      297.93      291.32      5.48 o
  -2   5   3      356.49      359.28      4.54 o
  -1   5   3      934.04      944.88      5.76 o
   0   5   3     2223.95     2124.45      9.34 o
   1   5   3      529.72      536.18      6.99 o
   2   5   3     3163.31     3255.23     14.39 o
   3   5   3       56.19       54.09      2.35 o
   4   5   3        0.24        0.80      1.54 o
   5   5   3        5.53        4.97      1.71 o
   6   5   3       24.69       21.46      3.53 o
   7   5   3        2.07       11.29      5.38 o
  -7   6   3        7.94       12.34      3.08 o
  -6   6   3        8.14        7.13      2.69 o
  -5   6   3       61.10       52.59      3.03 o
  -4   6   3      129.66      129.98      3.67 o
  -3   6   3       16.94        8.88      1.21 o
  -2   6   3       20.15       22.63      1.24 o
  -1   6   3      233.26      266.46      3.47 o
   0   6   3     1021.33     1027.81      7.40 o
   1   6   3       10.88       11.91      1.38 o
   2   6   3        1.11        6.51      0.92 o
   3   6   3      511.54      490.02      7.03 o
   4   6   3       80.84       81.80      3.80 o
   5   6   3      111.31      118.43      5.10 o
   6   6   3       42.14       47.06      5.19 o
   7   6   3       33.24       46.57      8.71 o
  -7   7   3       82.28       86.71      6.21 o
  -6   7   3        8.15        7.15      2.33 o
  -5   7   3       91.33       83.10      4.00 o
  -4   7   3      270.23      260.37      5.46 o
  -3   7   3      319.91      314.75      5.04 o
  -2   7   3     1321.93     1333.55     13.74 o
  -1   7   3      466.39      456.61      4.90 o
   0   7   3       77.80       86.76      3.22 o
   1   7   3      409.56      377.24      5.03 o
   2   7   3      294.49      303.52      3.98 o
   3   7   3        9.14       13.79      1.58 o
   4   7   3      858.22      856.70     13.17 o
   5   7   3        1.55       -0.14      2.29 o
   6   7   3       36.74       36.22      4.76 o
   7   7   3        0.13       -7.88      7.88 o
  -7   8   3        1.79        0.39      2.24 o
  -6   8   3       26.06       18.67      3.21 o
  -5   8   3       42.06       41.33      3.05 o
  -4   8   3      489.39      469.13      7.35 o
  -3   8   3        5.86        1.97      0.90 o
  -2   8   3      505.11      488.17      6.33 o
  -1   8   3     1631.32     1700.45     13.25 o
   0   8   3      111.63      118.96      3.86 o
   1   8   3       24.76       22.59      1.95 o
   2   8   3     1657.89     1588.67     10.78 o
   3   8   3       60.51       53.43      2.52 o
   4   8   3      482.87      518.96     10.43 o
   5   8   3       70.97       72.26      4.47 o
   6   8   3        0.87       -0.25      2.83 o
  -7   9   3       18.85       20.99      3.54 o
  -6   9   3        3.50        3.55      2.59 o
  -5   9   3      109.72      112.07      5.42 o
  -4   9   3       30.53       24.16      2.27 o
  -3   9   3      826.32      798.72     16.01 o
  -2   9   3      194.65      174.71      3.87 o
  -1   9   3      793.03      838.66      7.36 o
   0   9   3        1.92        5.90      1.00 o
   1   9   3      183.48      168.77      4.90 o
   2   9   3      235.55      231.29      3.69 o
   3   9   3      408.44      377.61      6.85 o
   4   9   3        6.74       15.68      3.42 o
   5   9   3        9.71        9.37      3.20 o
   6   9   3       21.77       10.06      3.56 o
  -7  10   3        1.09       -0.60      3.21 o
  -6  10   3       61.12       76.86      5.52 o
  -5  10   3        7.68        7.25      2.25 o
  -4  10   3       22.37       23.80      2.29 o
  -3  10   3       46.29       35.19      2.54 o
  -2  10   3       16.39        7.91      1.05 o
  -1  10   3      110.62      105.93      1.85 o
   0  10   3      598.55      570.90      6.94 o
   1  10   3      134.54      133.39      4.51 o
   2  10   3      395.97      404.03      5.25 o
   3  10   3      132.81      124.91      4.14 o
   4  10   3        2.33        4.10      1.94 o
   5  10   3       62.52       60.07      5.62 o
   6  10   3       58.86       64.91      6.80 o
  -7  11   3        1.72        2.69      3.54 o
  -6  11   3       59.04       61.05      5.06 o
  -5  11   3       12.93       10.22      2.30 o
  -4  11   3       65.65       67.77      3.98 o
  -3  11   3       97.71       93.73      4.12 o
  -2  11   3        1.56       -0.13      0.66 o
  -1  11   3     1067.92     1027.60      6.61 o
   0  11   3      461.13      468.82      6.60 o
   1  11   3        0.09        2.02      1.44 o
   2  11   3      303.04      296.92      5.25 o
   3  11   3      135.10      129.58      4.34 o
   4  11   3      175.06      157.06      5.69 o
   5  11   3       39.43       41.73      4.62 o
   6  11   3       50.35       59.38      6.83 o
  -7  12   3        6.32        6.60      3.75 o
  -6  12   3        2.56        7.96      2.89 o
  -5  12   3       38.85       44.57      3.71 o
  -4  12   3        8.04        5.74      1.97 o
  -3  12   3      613.41      606.97      9.65 o
  -2  12   3       46.36       41.81      2.23 o
  -1  12   3       29.85       31.00      1.70 o
   0  12   3       34.11       34.52      2.30 o
   1  12   3     1766.98     1780.14     14.17 o
   2  12   3      270.90      265.73      5.78 o
   3  12   3      194.73      201.27      6.18 o
   4  12   3       34.36       31.86      2.92 o
   5  12   3        1.77        0.57      2.52 o
   6  12   3       13.46       22.73      4.51 o
  -6  13   3        0.20        2.29      2.58 o
  -5  13   3        0.01        0.58      2.01 o
  -4  13   3       93.39       94.62      4.59 o
  -3  13   3       50.25       38.31      2.72 o
  -2  13   3        3.88       -0.46      1.97 o
  -1  13   3      168.65      157.08      3.05 o
   0  13   3      184.93      174.66      4.72 o
   1  13   3      629.13      632.64      9.30 o
   2  13   3      716.38      721.40      9.16 o
   3  13   3       32.62       35.34      2.87 o
   4  13   3        1.09        1.43      1.92 o
   5  13   3       21.30       18.13      3.39 o
  -6  14   3       95.02       85.11      6.04 o
  -5  14   3       18.57       23.04      3.27 o
  -4  14   3        6.69        5.08      1.83 o
  -3  14   3       27.15       26.27      2.89 o
  -2  14   3      123.78      114.31      5.53 o
  -1  14   3      224.92      225.52      4.54 o
   0  14   3       62.69       58.08      2.93 o
   1  14   3      271.03      266.42      6.28 o
   2  14   3       56.53       59.83      3.09 o
   3  14   3       41.65       39.18      3.31 o
   4  14   3        2.72        4.34      2.01 o
   5  14   3       52.91       61.81      5.65 o
  -6  15   3       22.24       18.95      5.13 o
  -5  15   3       34.78       34.93      3.66 o
  -4  15   3       66.42       72.14      4.72 o
  -3  15   3      554.22      557.96     10.81 o
  -2  15   3       61.29       53.62      4.17 o
  -1  15   3      182.86      181.25      5.06 o
   0  15   3       64.80       68.98      3.26 o
   1  15   3        1.15        2.29      2.03 o
   2  15   3      250.46      254.75      6.34 o
   3  15   3      430.43      464.51     10.03 o
   4  15   3        0.20       -2.07      2.07 o
   5  15   3        9.74       12.50      2.80 o
  -6  16   3        0.88       -0.01      4.10 o
  -5  16   3       15.99        6.34      3.07 o
  -4  16   3       68.35       70.86      5.08 o
  -3  16   3       97.00       96.05      5.16 o
  -2  16   3      300.67      352.17     10.15 o
  -1  16   3        0.24        1.95      1.77 o
   0  16   3        6.31        4.80      1.38 o
   1  16   3      323.64      311.78      7.80 o
   2  16   3      194.34      185.48      5.89 o
   3  16   3      172.44      179.60      6.38 o
   4  16   3       38.17       42.54      4.58 o
   5  16   3       83.50      100.43      6.65 o
  -6  17   3        0.38        5.17      6.77 o
  -5  17   3        0.12        2.39      2.22 o
  -4  17   3        9.86        9.06      2.31 o
  -3  17   3        3.72        2.59      2.16 o
  -2  17   3      436.69      430.46     10.48 o
  -1  17   3        1.18        1.47      1.55 o
   0  17   3       59.78       62.81      3.29 o
   1  17   3      150.43      152.25      5.14 o
   2  17   3       45.52       43.60      3.25 o
   3  17   3        0.08        1.66      2.12 o
   4  17   3      124.01      127.71      6.04 o
   5  17   3        4.78        2.80      2.49 o
  -5  18   3        3.74        8.67      3.97 o
  -4  18   3        2.96        0.98      2.94 o
  -3  18   3        3.39        4.84      2.24 o
  -2  18   3        0.15       -0.70      1.76 o
  -1  18   3        3.11        1.38      1.91 o
   0  18   3       73.51       79.52      4.67 o
   1  18   3        0.01       -1.68      1.68 o
   2  18   3       41.56       33.11      3.23 o
   3  18   3       64.68       65.34      6.53 o
   4  18   3       12.29       16.69      2.67 o
   5  18   3       21.40       14.63      3.92 o
  -5  19   3        8.86       13.30      5.40 o
  -4  19   3       19.46       19.21      4.21 o
  -3  19   3      109.59      103.39      5.90 o
  -2  19   3        0.00        0.14      1.65 o
  -1  19   3       21.10       18.36      2.48 o
   0  19   3       84.86       89.05      4.86 o
   1  19   3       33.71       30.75      3.34 o
   2  19   3      175.77      177.43      6.86 o
   3  19   3       29.57       22.90      3.28 o
   4  19   3        0.68       -2.09      2.09 o
   5  19   3        0.45       -1.17      3.25 o
  -5  20   3       12.48        7.14      5.26 o
  -4  20   3       12.45       10.14      3.05 o
  -3  20   3        9.86        6.21      2.24 o
  -2  20   3       38.29       28.87      2.94 o
  -1  20   3        7.26        6.16      1.80 o
   0  20   3      142.95      149.32      8.06 o
   1  20   3      131.39      140.89      7.11 o
   2  20   3        9.42        7.77      2.33 o
   3  20   3        2.39        4.98      3.15 o
   4  20   3        2.08       -0.52      2.07 o
  -4  21   3        2.60       -1.19      4.80 o
  -3  21   3        0.34       -2.74      2.74 o
  -2  21   3       13.73       11.29      2.59 o
  -1  21   3      145.08      137.77      6.68 o
   0  21   3        1.38       -0.01      2.45 o
   1  21   3      102.56      113.90      6.58 o
   2  21   3       11.97       15.12      3.25 o
   3  21   3       11.80        2.98      3.99 o
   4  21   3        1.21        3.55      3.74 o
  -4  22   3       20.63       20.42      4.00 o
  -3  22   3        9.77       19.13      3.60 o
  -2  22   3       29.25       27.37      3.45 o
  -1  22   3       15.42        8.24      3.57 o
   0  22   3        0.29       -1.05      2.63 o
   1  22   3       71.69       82.28      5.79 o
   2  22   3        7.26       11.57      3.29 o
   3  22   3        5.14        9.63      3.79 o
  -4  23   3        6.44        3.45      5.47 o
  -3  23   3       44.93       46.64      5.57 o
  -2  23   3       14.13       20.24      4.10 o
  -1  23   3        0.24        0.94      2.96 o
   0  23   3       55.88       61.48      5.61 o
   1  23   3        3.15        8.07      2.79 o
   2  23   3        9.97        7.11      2.79 o
   3  23   3       29.72       26.33     12.90 o
  -3  24   3       65.33       71.66      9.36 o
  -2  24   3       12.25       17.13      8.95 o
  -1  24   3       77.06       98.02     15.27 o
   0  24   3        0.72       -2.59      2.59 o
   1  24   3       15.68       15.48      3.53 o
   2  24   3       15.02        9.17      4.41 o
  -2  25   3       13.40       18.70      6.14 o
  -1  25   3        1.81       10.96      5.11 o
   0  25   3        1.00       -3.38      3.38 o
   1  25   3        7.32       15.95      7.95 o
   2  25   3        5.75       -5.27      6.31 o
  -1  26   3        0.00       -0.11      5.37 o
   0  26   3       10.58       17.49      8.98 o
  -6   0   4       13.01       14.02      2.94 o
  -4   0   4     1000.82      986.76     13.44 o
  -2   0   4      745.29      754.99      7.29 o
   0   0   4       10.50        8.76      1.08 o
   2   0   4     8822.95     8890.99     35.18 o
   4   0   4       73.04       62.69      4.62 o
   6   0   4        5.10        1.74      2.44 o
  -7   1   4        0.67       -4.26      4.26 o
  -6   1   4       28.71       23.85      2.60 o
  -5   1   4        2.81        2.41      1.27 o
  -4   1   4      447.93      455.30      6.91 o
  -3   1   4      411.85      392.17      5.27 o
  -2   1   4       16.20       19.96      1.08 o
  -1   1   4       25.56       27.16      1.32 o
   0   1   4       56.72       58.74      1.52 o
   1   1   4      305.48      300.31      3.94 o
   2   1   4        0.35        1.47      1.07 o
   3   1   4       13.46       19.61      1.65 o
   4   1   4     1016.53      985.55     12.35 o
   5   1   4       53.57       56.67      3.65 o
   6   1   4        0.68       -1.94      1.94 o
   7   1   4        1.12        4.21      3.55 o
  -7   2   4       19.71       14.52      3.47 o
  -6   2   4        0.93       -0.87      2.05 o
  -5   2   4       33.50       33.19      2.23 o
  -4   2   4       98.54       98.84      3.20 o
  -3   2   4      817.07      825.15      8.42 o
  -2   2   4     2151.54     2241.58     16.19 o
  -1   2   4     2133.74     2165.06     14.60 o
   0   2   4       27.18       24.51      1.01 o
   1   2   4     3060.05     3098.47     12.08 o
   2   2   4      760.21      815.66      6.61 o
   3   2   4     1214.34     1203.00      9.34 o
   4   2   4       20.74       23.18      2.51 o
   5   2   4       27.66       28.24      2.70 o
   6   2   4       63.28       65.65      4.85 o
   7   2   4       16.38       22.90      8.43 o
  -7   3   4       66.45       79.18      7.20 o
  -6   3   4       51.25       53.59      3.82 o
  -5   3   4       63.70       61.49      3.16 o
  -4   3   4       89.58       80.30      3.34 o
  -3   3   4      258.22      268.69      4.82 o
  -2   3   4        3.35       11.27      0.88 o
  -1   3   4      339.74      351.01      3.90 o
   0   3   4      650.43      642.14      4.55 o
   1   3   4      265.56      254.87      3.61 o
   2   3   4       38.21       39.09      1.30 o
   3   3   4       76.16       73.51      2.99 o
   4   3   4        0.01       -0.88      1.56 o
   5   3   4       32.05       29.90      2.70 o
   6   3   4      137.91      139.94      6.88 o
   7   3   4        1.76        6.12      3.85 o
  -7   4   4       19.42       28.97      4.33 o
  -6   4   4       82.80       81.32      5.86 o
  -5   4   4      448.21      475.11      9.14 o
  -4   4   4        0.32       -1.14      1.33 o
  -3   4   4       34.60       43.56      2.04 o
  -2   4   4       15.90        7.80      0.82 o
  -1   4   4      506.60      552.06      5.86 o
   0   4   4      549.24      583.59      4.34 o
   1   4   4     1548.31     1488.46     14.90 o
   2   4   4      186.87      197.82      3.06 o
   3   4   4       18.20       12.48      1.42 o
   4   4   4        7.33        2.54      1.98 o
   5   4   4      152.75      152.04      5.61 o
   6   4   4       22.25       30.13      3.97 o
   7   4   4       56.57       85.17     15.27 o
  -7   5   4       43.33       52.72      5.22 o
  -6   5   4        2.95        2.00      2.48 o
  -5   5   4       55.66       53.81      3.19 o
  -4   5   4        1.48        0.53      0.73 o
  -3   5   4      227.84      243.44      4.45 o
  -2   5   4      145.59      134.01      2.44 o
  -1   5   4     1461.25     1417.10      9.27 o
   0   5   4       66.61       66.90      1.62 o
   1   5   4      374.42      400.39      5.88 o
   2   5   4       11.75       16.59      1.05 o
   3   5   4      166.84      174.84      4.21 o
   4   5   4      100.40      100.40      3.84 o
   5   5   4       63.86       66.19      4.84 o
   6   5   4       22.56       28.49      3.72 o
  -7   6   4       56.00       52.73      4.99 o
  -6   6   4      175.34      175.80      7.79 o
  -5   6   4      119.16      116.38      4.39 o
  -4   6   4        3.76        2.34      0.95 o
  -3   6   4      193.97      195.07      4.64 o
  -2   6   4     1400.01     1479.09     11.23 o
  -1   6   4      265.24      284.46      4.17 o
   0   6   4      983.93     1009.03     10.95 o
   1   6   4     1286.72     1420.64     12.73 o
   2   6   4      177.12      176.52      3.69 o
   3   6   4      431.05      439.30      6.94 o
   4   6   4      139.01      139.29      4.92 o
   5   6   4        2.65        0.38      2.45 o
   6   6   4       29.84       19.93      3.36 o
  -7   7   4        0.05        0.29      2.50 o
  -6   7   4       67.63       80.91      5.54 o
  -5   7   4      169.82      175.62      5.86 o
  -4   7   4      133.39      132.72      4.42 o
  -3   7   4      162.42      172.71      4.97 o
  -2   7   4        1.36        1.33      0.48 o
  -1   7   4     3636.41     3766.34     23.42 o
   0   7   4      653.15      622.04      7.11 o
   1   7   4     1403.72     1458.21     12.56 o
   2   7   4       77.39       65.69      1.68 o
   3   7   4      627.58      627.47      9.47 o
   4   7   4        1.39        0.52      1.80 o
   5   7   4        1.31       -1.86      1.88 o
   6   7   4       21.57       11.62      4.92 o
  -7   8   4        0.55        6.16      2.71 o
  -6   8   4        1.17       -2.58      2.58 o
  -5   8   4       42.03       39.50      3.08 o
  -4   8   4      188.26      186.68      4.96 o
  -3   8   4      711.71      690.87      7.41 o
  -2   8   4      260.89      273.60      3.91 o
  -1   8   4      159.11      184.50      3.76 o
   0   8   4       62.39       67.22      2.39 o
   1   8   4      564.28      589.31      8.74 o
   2   8   4       26.60       17.53      1.07 o
   3   8   4      614.19      612.76      9.60 o
   4   8   4       27.62       31.92      3.42 o
   5   8   4      194.07      190.14      7.99 o
   6   8   4        6.94        3.33      2.82 o
  -7   9   4       16.53       12.81      2.85 o
  -6   9   4        2.78        5.88      2.66 o
  -5   9   4      137.51      135.71      5.37 o
  -4   9   4       26.61       20.77      2.57 o
  -3   9   4       84.53       79.47      2.21 o
  -2   9   4     1341.87     1280.33     10.00 o
  -1   9   4       44.76       33.54      1.78 o
   0   9   4      138.04      137.95      3.33 o
   1   9   4        8.50        9.87      1.73 o
   2   9   4      371.14      344.81      4.83 o
   3   9   4       53.50       52.00      3.13 o
   4   9   4      218.46      205.87      6.95 o
   5   9   4       32.24       30.07      4.05 o
   6   9   4        4.68        4.05      3.32 o
  -7  10   4        0.10       -3.28      3.28 o
  -6  10   4        2.11        1.44      2.30 o
  -5  10   4      165.82      170.28      5.99 o
  -4  10   4      595.11      602.01     10.19 o
  -3  10   4        5.89        3.36      0.86 o
  -2  10   4       12.38       13.73      1.37 o
  -1  10   4     1267.15     1298.90     12.98 o
   0  10   4      100.08       99.09      3.04 o
   1  10   4      260.33      244.90      4.44 o
   2  10   4       96.98       89.08      2.33 o
   3  10   4      258.88      244.13      6.77 o
   4  10   4       19.06       20.46      2.65 o
   5  10   4       19.33       13.97      3.70 o
   6  10   4        0.02        4.13      3.06 o
  -7  11   4        0.95        5.06      4.63 o
  -6  11   4       26.16       31.02      3.85 o
  -5  11   4        0.82       -2.14      2.24 o
  -4  11   4      112.89      118.29      4.81 o
  -3  11   4        0.14       -1.29      1.29 o
  -2  11   4       14.07       17.32      1.94 o
  -1  11   4       17.16       14.72      1.49 o
   0  11   4     1363.61     1368.27     11.46 o
   1  11   4      245.87      242.37      6.30 o
   2  11   4      427.60      420.34      6.54 o
   3  11   4       24.88       22.85      2.29 o
   4  11   4        7.54       10.45      2.31 o
   5  11   4       88.23       82.35      6.19 o
   6  11   4       94.52       96.99     16.15 o
  -7  12   4        0.14       11.40      8.20 o
  -6  12   4       34.03       41.56      4.32 o
  -5  12   4       12.66        6.76      2.24 o
  -4  12   4       27.60       24.80      2.42 o
  -3  12   4      182.57      179.02      5.62 o
  -2  12   4      439.80      462.47     10.57 o
  -1  12   4       53.66       53.06      2.73 o
   0  12   4      359.74      368.49      5.79 o
   1  12   4       11.86       15.36      1.76 o
   2  12   4      167.05      172.70      4.81 o
   3  12   4       23.60       18.43      2.16 o
   4  12   4      107.33      116.33      5.95 o
   5  12   4        0.28        2.28      2.52 o
   6  12   4        9.01       16.43      7.92 o
  -6  13   4       28.87       37.01      4.54 o
  -5  13   4        4.50        4.97      2.30 o
  -4  13   4      131.05      116.75      5.14 o
  -3  13   4        7.84        5.46      1.65 o
  -2  13   4        2.23        1.21      1.90 o
  -1  13   4      849.25      857.12     11.15 o
   0  13   4      572.73      547.48      7.24 o
   1  13   4      106.59      105.38      4.13 o
   2  13   4      168.32      167.74      5.53 o
   3  13   4       37.69       36.08      2.95 o
   4  13   4        0.98       -2.02      2.35 o
   5  13   4       69.54       72.38      5.96 o
  -6  14   4        4.64        3.00      3.07 o
  -5  14   4       83.21       78.44      5.27 o
  -4  14   4       51.04       59.19      4.53 o
  -3  14   4      116.73      114.59      4.82 o
  -2  14   4       64.06       56.99      4.17 o
  -1  14   4      616.43      611.30      9.20 o
   0  14   4       69.77       70.64      2.79 o
   1  14   4     1168.75     1145.62     16.12 o
   2  14   4      902.92      930.27     11.09 o
   3  14   4       11.14       14.33      2.21 o
   4  14   4       12.21       14.27      2.70 o
   5  14   4       91.43      104.52      7.27 o
  -6  15   4        6.47        6.15      3.00 o
  -5  15   4       32.76       35.25      4.47 o
  -4  15   4       49.29       51.30      3.70 o
  -3  15   4       20.90       19.20      2.45 o
  -2  15   4      554.52      564.17     12.64 o
  -1  15   4       83.13       77.73      4.26 o
   0  15   4      107.11      100.03      3.39 o
   1  15   4      100.45      107.32      4.42 o
   2  15   4       80.17       82.88      4.08 o
   3  15   4       14.00       15.83      2.46 o
   4  15   4      232.24      252.52      8.80 o
   5  15   4        0.20        0.10      2.35 o
  -6  16   4       11.23       10.42      4.75 o
  -5  16   4        0.00       -2.51      3.00 o
  -4  16   4       48.22       46.27      3.63 o
  -3  16   4       72.37       87.13      5.19 o
  -2  16   4       16.04       15.16      2.74 o
  -1  16   4       31.35       33.36      2.95 o
   0  16   4      107.05      104.12      4.07 o
   1  16   4        7.99        8.86      1.73 o
   2  16   4       52.53       54.11      3.22 o
   3  16   4      311.47      325.66     10.11 o
   4  16   4       59.82       69.83      4.75 o
   5  16   4        1.83       -1.16      3.10 o
  -6  17   4        8.67        9.84      7.07 o
  -5  17   4       27.43       22.64      4.31 o
  -4  17   4        0.02        1.04      2.58 o
  -3  17   4       83.76       84.16      5.32 o
  -2  17   4        0.07       -2.24      2.40 o
  -1  17   4        5.56        3.82      1.93 o
   0  17   4       16.99       21.13      2.79 o
   1  17   4       35.80       35.43      3.00 o
   2  17   4       45.10       48.66      3.99 o
   3  17   4       33.31       36.24      3.96 o
   4  17   4        2.71        5.30      2.34 o
   5  17   4       15.55       16.19      4.97 o
  -5  18   4       16.91       27.23      4.97 o
  -4  18   4       60.93       56.78      6.09 o
  -3  18   4       54.99       54.79      4.53 o
  -2  18   4        0.13        0.81      1.91 o
  -1  18   4       24.64       20.03      3.07 o
   0  18   4      368.42      364.87     10.34 o
   1  18   4       41.40       40.71      3.32 o
   2  18   4       14.03        8.62      2.74 o
   3  18   4       51.48       50.79      4.15 o
   4  18   4       44.42       47.50      4.00 o
   5  18   4        4.13        3.63      3.97 o
  -5  19   4        0.54        4.25      5.00 o
  -4  19   4       20.80       12.75      3.07 o
  -3  19   4        1.25       -0.36      1.83 o
  -2  19   4       16.50       18.70      3.28 o
  -1  19   4      252.59      266.06      8.55 o
   0  19   4        2.10        0.80      2.24 o
   1  19   4        1.22       -2.67      3.28 o
   2  19   4        5.35        0.17      2.06 o
   3  19   4        0.22       -0.14      2.55 o
   4  19   4       12.29       14.36      2.74 o
  -5  20   4        8.58        6.75      5.02 o
  -4  20   4       27.36       25.09      5.67 o
  -3  20   4        0.46       -1.41      3.14 o
  -2  20   4       35.11       27.94      3.66 o
  -1  20   4       84.07       82.82      6.23 o
   0  20   4        0.57       -2.56      2.56 o
   1  20   4      138.03      150.34      7.32 o
   2  20   4       21.14       18.99      2.87 o
   3  20   4       15.37        5.55      2.77 o
   4  20   4        9.13        3.09      3.04 o
  -4  21   4        0.14        2.34      3.21 o
  -3  21   4        0.96        3.55      2.51 o
  -2  21   4        1.05        2.44      1.88 o
  -1  21   4       73.96       79.62      6.63 o
   0  21   4       95.94      110.59      7.19 o
   1  21   4        1.59       -0.51      2.24 o
   2  21   4        8.77       10.11      3.78 o
   3  21   4       16.94       11.86      3.20 o
   4  21   4        2.85        4.65      9.55 o
  -4  22   4        9.90        9.73      4.05 o
  -3  22   4      145.77      154.76      8.53 o
  -2  22   4       22.92       22.95      3.25 o
  -1  22   4        8.14        1.64      2.48 o
   0  22   4       25.03       31.41      4.02 o
   1  22   4        8.39       10.55      2.62 o
   2  22   4        8.89       11.65      2.99 o
   3  22   4       31.21       28.87      6.23 o
  -3  23   4        0.02       11.19      4.22 o
  -2  23   4       22.64       38.23      7.03 o
  -1  23   4        8.55       -0.07      2.46 o
   0  23   4        0.35       -2.25      2.25 o
   1  23   4       17.35        9.27      4.49 o
   2  23   4       24.51       33.14      5.35 o
  -3  24   4        2.52        7.81      7.53 o
  -2  24   4        3.59       -3.53      4.64 o
  -1  24   4        0.03       -0.58      2.80 o
   0  24   4        0.22       -2.96      2.96 o
   1  24   4       11.13       22.47      4.86 o
   2  24   4       19.51       14.39      7.62 o
  -2  25   4       30.61       42.75      6.55 o
  -1  25   4        0.00       -3.83      3.83 o
   0  25   4        1.88       -0.31      3.87 o
   1  25   4        9.48        4.20      5.43 o
   0  26   4       13.34       12.39      6.77 o
  -7   0   5        3.80       -2.45      2.94 o
  -5   0   5      172.52      181.76      7.65 o
  -3   0   5      320.75      266.42      5.95 o
  -1   0   5      126.92      118.34      3.32 o
   1   0   5       82.75       77.08      3.70 o
   3   0   5      865.86      850.15     11.93 o
   5   0   5        5.17        1.06      2.39 o
  -7   1   5        0.02        0.57      2.35 o
  -6   1   5       27.38       30.71      2.70 o
  -5   1   5       16.32       16.08      1.80 o
  -4   1   5      420.44      416.33      7.52 o
  -3   1   5       47.85       50.92      2.00 o
  -2   1   5     2678.28     2742.08     14.35 o
  -1   1   5      239.05      249.54      3.37 o
   0   1   5       63.57       56.35      1.76 o
   1   1   5     1188.76     1167.67      9.31 o
   2   1   5     3897.47     3862.16     20.77 o
   3   1   5        8.27        6.70      1.53 o
   4   1   5      459.34      459.28      8.34 o
   5   1   5        2.59        1.85      1.74 o
   6   1   5       90.35       93.81      5.86 o
  -7   2   5       32.89       41.47      4.91 o
  -6   2   5       20.37       17.59      2.51 o
  -5   2   5        2.79        1.00      1.35 o
  -4   2   5        2.16        0.73      0.91 o
  -3   2   5      154.31      153.93      3.65 o
  -2   2   5     1034.15     1026.70      8.55 o
  -1   2   5     1621.34     1608.79     11.04 o
   0   2   5      205.73      195.73      3.17 o
   1   2   5        0.09        1.08      1.03 o
   2   2   5       33.35       31.39      2.30 o
   3   2   5       99.69       98.08      3.40 o
   4   2   5       32.57       23.17      2.60 o
   5   2   5       99.58      111.85      5.08 o
   6   2   5        0.22       -0.98      2.24 o
  -7   3   5       29.62       31.42      4.91 o
  -6   3   5        3.21        1.03      2.39 o
  -5   3   5        2.52        1.53      1.55 o
  -4   3   5       22.44       19.63      1.56 o
  -3   3   5      249.50      234.29      4.18 o
  -2   3   5      598.51      611.61      6.54 o
  -1   3   5      305.94      304.48      4.59 o
   0   3   5      291.30      296.11      3.49 o
   1   3   5     1342.00     1414.87      9.28 o
   2   3   5      181.48      175.20      2.99 o
   3   3   5      465.70      456.76      7.46 o
   4   3   5      447.75      447.40      8.68 o
   5   3   5       25.75       29.17      3.19 o
   6   3   5       12.30       12.79      2.61 o
  -7   4   5        6.62        4.84      2.84 o
  -6   4   5       53.53       50.39      4.30 o
  -5   4   5       45.95       43.19      2.90 o
  -4   4   5       85.23       70.87      3.27 o
  -3   4   5      119.96      128.16      3.29 o
  -2   4   5     4845.36     4957.54     22.84 o
  -1   4   5      264.86      243.66      3.70 o
   0   4   5      647.48      653.40      5.10 o
   1   4   5     1100.42     1239.95     10.22 o
   2   4   5      146.19      141.45      3.15 o
   3   4   5       25.19       22.20      1.73 o
   4   4   5      156.65      148.48      5.10 o
   5   4   5       77.66       88.78      4.99 o
   6   4   5        3.63        6.44      3.28 o
  -7   5   5        9.39        7.53      3.68 o
  -6   5   5      230.47      245.61      8.24 o
  -5   5   5       76.60       81.52      4.65 o
  -4   5   5       19.20       16.61      1.94 o
  -3   5   5      130.11      121.37      3.03 o
  -2   5   5     3112.56     3137.00     13.09 o
  -1   5   5      339.76      335.67      3.84 o
   0   5   5      813.10      760.46      7.66 o
   1   5   5      572.76      579.54      7.79 o
   2   5   5        0.86        0.82      0.58 o
   3   5   5        0.06        0.55      1.12 o
   4   5   5       61.95       67.97      3.63 o
   5   5   5        0.11       -0.68      1.88 o
   6   5   5      118.73      127.83      7.30 o
  -7   6   5        8.48       10.04      5.00 o
  -6   6   5       50.04       64.19      5.40 o
  -5   6   5       53.86       49.41      3.67 o
  -4   6   5        3.20        0.93      1.01 o
  -3   6   5      754.56      704.78      7.42 o
  -2   6   5       19.47       19.03      1.83 o
  -1   6   5      301.67      266.12      4.70 o
   0   6   5       72.34       65.10      2.37 o
   1   6   5      916.84      903.65     11.96 o
   2   6   5       20.16       18.18      1.41 o
   3   6   5      347.56      341.99      6.03 o
   4   6   5      133.76      131.72      5.60 o
   5   6   5       28.47       25.66      3.04 o
   6   6   5        0.96        1.50      2.90 o
  -7   7   5       22.56       18.77      6.45 o
  -6   7   5       14.14       11.22      2.74 o
  -5   7   5      145.00      142.66      5.46 o
  -4   7   5      543.40      560.43      8.08 o
  -3   7   5       64.67       59.92      2.29 o
  -2   7   5     1225.74     1292.97     10.03 o
  -1   7   5        3.04        4.17      1.66 o
   0   7   5        0.78        0.36      0.84 o
   1   7   5       48.11       63.74      3.02 o
   2   7   5      627.04      577.22      7.39 o
   3   7   5       45.57       48.92      2.87 o
   4   7   5       32.09       35.47      3.17 o
   5   7   5        9.79        4.78      2.05 o
   6   7   5        4.11       -0.46      3.39 o
  -7   8   5        5.23        1.52      2.74 o
  -6   8   5       12.75       14.85      2.78 o
  -5   8   5      110.45      127.89      5.35 o
  -4   8   5       46.94       46.75      2.58 o
  -3   8   5       33.89       30.04      2.09 o
  -2   8   5        7.15        6.65      1.21 o
  -1   8   5      239.09      233.48      4.20 o
   0   8   5      280.15      264.62      3.99 o
   1   8   5      502.14      487.32      8.50 o
   2   8   5        9.17        6.72      1.20 o
   3   8   5      321.91      284.72      6.54 o
   4   8   5        3.89        3.21      1.63 o
   5   8   5       11.59       -0.61      2.95 o
   6   8   5       11.80        9.67      3.05 o
  -7   9   5        4.09        0.36      4.69 o
  -6   9   5        9.96        6.89      2.44 o
  -5   9   5      241.04      247.84      7.65 o
  -4   9   5       98.13       96.97      3.97 o
  -3   9   5       35.58       31.38      1.75 o
  -2   9   5        1.60        0.92      1.53 o
  -1   9   5        0.19        1.21      0.77 o
   0   9   5       30.09       28.53      1.46 o
   1   9   5     1712.57     1769.46     16.45 o
   2   9   5       48.43       48.09      2.38 o
   3   9   5      231.90      210.54      5.78 o
   4   9   5       28.16       18.28      2.50 o
   5   9   5        2.73        0.22      2.54 o
   6   9   5       16.04       12.83      6.13 o
  -7  10   5        5.41        9.07      7.53 o
  -6  10   5        2.24       -2.59      2.59 o
  -5  10   5      140.52      148.10      5.98 o
  -4  10   5       49.76       47.24      3.03 o
  -3  10   5       60.23       63.29      3.04 o
  -2  10   5      121.76      106.60      2.85 o
  -1  10   5       30.01       37.95      1.97 o
   0  10   5      113.43      127.62      3.21 o
   1  10   5       21.13       14.90      1.95 o
   2  10   5       17.07       12.64      1.47 o
   3  10   5      178.76      177.62      5.39 o
   4  10   5       74.02       76.20      4.65 o
   5  10   5        1.79        0.77      2.98 o
   6  10   5        0.83        5.23      6.96 o
  -7  11   5        0.39        2.28      6.72 o
  -6  11   5        1.47       -1.39      2.91 o
  -5  11   5       41.58       45.34      4.15 o
  -4  11   5      182.57      179.20      5.58 o
  -3  11   5      247.80      253.11      5.97 o
  -2  11   5       95.63       90.69      3.79 o
  -1  11   5       21.54       23.62      2.04 o
   0  11   5     1408.71     1390.34     18.39 o
   1  11   5      153.56      160.07      6.46 o
   2  11   5      332.25      321.67      7.41 o
   3  11   5        2.81        3.11      1.59 o
   4  11   5       79.70       86.86      5.76 o
   5  11   5       23.10        9.16      4.65 o
   6  11   5       55.59       68.50     14.44 o
  -6  12   5        0.72       -3.31      3.31 o
  -5  12   5       19.54       21.81      3.40 o
  -4  12   5       47.65       47.18      4.05 o
  -3  12   5        7.75        6.76      1.51 o
  -2  12   5       67.53       69.11      4.13 o
  -1  12   5     1731.27     1712.94     15.04 o
   0  12   5       24.25       25.54      1.80 o
   1  12   5      439.13      441.66      8.51 o
   2  12   5      130.91      127.38      4.86 o
   3  12   5        8.63        5.43      1.65 o
   4  12   5        0.14        0.11      2.08 o
   5  12   5      154.09      158.58      9.98 o
  -6  13   5        3.08       -0.90      3.20 o
  -5  13   5       51.00       46.11      5.46 o
  -4  13   5      114.83      112.52      5.01 o
  -3  13   5      192.40      177.94      5.38 o
  -2  13   5      228.26      207.56      6.94 o
  -1  13   5      115.54      123.85      4.29 o
   0  13   5       61.34       69.39      2.69 o
   1  13   5        0.87        2.74      1.74 o
   2  13   5      220.33      223.14      6.50 o
   3  13   5       16.30       16.83      2.35 o
   4  13   5       80.60       80.97      5.95 o
   5  13   5        5.78        9.69      3.95 o
  -6  14   5        0.33       -3.48      3.48 o
  -5  14   5       52.66       43.92      6.27 o
  -4  14   5        0.01        2.63      2.08 o
  -3  14   5       81.42       94.73      4.35 o
  -2  14   5        3.29        3.08      2.07 o
  -1  14   5        0.08        0.21      1.79 o
   0  14   5       40.67       36.40      2.45 o
   1  14   5       80.74       68.26      3.79 o
   2  14   5       54.08       53.33      3.52 o
   3  14   5       58.69       58.53      4.28 o
   4  14   5        4.75        3.93      2.90 o
   5  14   5        5.01        0.51      3.13 o
  -6  15   5        6.57        3.52      4.13 o
  -5  15   5        6.68        8.48      3.34 o
  -4  15   5        9.39       10.65      2.51 o
  -3  15   5        7.07        6.93      2.53 o
  -2  15   5       43.41       37.52      3.46 o
  -1  15   5        0.63       -1.57      1.57 o
   0  15   5      241.59      254.74      7.24 o
   1  15   5       58.31       62.08      3.56 o
   2  15   5        0.02       -0.44      2.06 o
   3  15   5        5.91        5.93      3.53 o
   4  15   5       85.98       81.33      6.22 o
   5  15   5        0.45        0.49      4.49 o
  -6  16   5       13.99        8.87     10.99 o
  -5  16   5        3.50        6.70      2.99 o
  -4  16   5       93.35       95.88      5.91 o
  -3  16   5       24.94       22.87      3.36 o
  -2  16   5       38.60       30.10      3.23 o
  -1  16   5       11.04       10.09      2.17 o
   0  16   5      438.45      422.44      9.45 o
   1  16   5       94.24      103.52      4.99 o
   2  16   5       12.41       13.62      2.43 o
   3  16   5       26.34       28.26      3.32 o
   4  16   5       39.96       49.45      4.83 o
   5  16   5        6.44       -4.30      4.91 o
  -6  17   5       15.54       14.34      7.59 o
  -5  17   5        7.03        4.65      3.36 o
  -4  17   5      331.05      314.49     10.51 o
  -3  17   5       24.44       22.13      3.33 o
  -2  17   5       36.84       38.99      4.05 o
  -1  17   5       63.67       56.79      4.70 o
   0  17   5      210.81      221.65      9.46 o
   1  17   5        0.47       -1.98      1.98 o
   2  17   5      112.73      122.79      6.42 o
   3  17   5        0.32       -1.47      2.18 o
   4  17   5      128.92      134.92      6.49 o
  -5  18   5       24.95       26.56      4.64 o
  -4  18   5        0.18        0.36      2.55 o
  -3  18   5       53.31       52.31      4.77 o
  -2  18   5       53.39       49.90      4.08 o
  -1  18   5       18.03       15.81      3.34 o
   0  18   5       13.80       17.19      3.06 o
   1  18   5       53.30       51.62      3.81 o
   2  18   5       80.06       89.36      5.74 o
   3  18   5        6.41        9.64      3.06 o
   4  18   5        6.55       13.49      3.57 o
  -5  19   5       17.78       13.33      4.42 o
  -4  19   5        7.96        7.09      5.58 o
  -3  19   5       17.75       18.07      3.05 o
  -2  19   5       84.17       87.69      6.28 o
  -1  19   5        0.54        1.38      2.49 o
   0  19   5      328.88      340.71     10.60 o
   1  19   5       52.28       43.45      4.99 o
   2  19   5        1.30        0.02      2.24 o
   3  19   5       11.02       14.05      3.28 o
   4  19   5       24.39       23.01      4.87 o
  -5  20   5        4.97       20.65      8.84 o
  -4  20   5       48.69       41.45      5.41 o
  -3  20   5        0.04        1.21      2.28 o
  -2  20   5       33.38       34.87      4.32 o
  -1  20   5       17.01       18.90      3.31 o
   0  20   5        4.13        2.53      2.34 o
   1  20   5        3.00        3.05      2.82 o
   2  20   5        5.51        1.39      2.60 o
   3  20   5        0.11       -1.81      2.60 o
   4  20   5        9.42       10.33      4.46 o
  -4  21   5        0.42       -0.99      3.52 o
  -3  21   5        9.51        6.20      2.95 o
  -2  21   5        1.10       -0.27      2.44 o
  -1  21   5       11.86       11.29      3.26 o
   0  21   5       22.73       26.40      4.18 o
   1  21   5        1.23        4.67      3.29 o
   2  21   5       16.21       14.12      3.50 o
   3  21   5       33.93       24.91      5.00 o
  -4  22   5        2.65       -7.31      7.31 o
  -3  22   5        7.33       16.74      3.47 o
  -2  22   5        0.34        0.06      1.89 o
  -1  22   5       61.52       68.03      6.68 o
   0  22   5        2.97        1.87      2.65 o
   1  22   5        1.04       -0.25      2.61 o
   2  22   5        1.78        0.91      2.81 o
  -3  23   5       16.72       21.50      5.86 o
  -2  23   5        3.63        6.72      3.38 o
  -1  23   5        0.79        0.01      3.30 o
   0  23   5       43.99       45.86      5.14 o
   1  23   5       22.76       21.89      3.88 o
   2  23   5       37.53       35.56      7.30 o
  -3  24   5       40.67       50.90     21.61 o
  -2  24   5        2.76       -3.33      4.67 o
  -1  24   5        1.24       -2.54      3.00 o
   0  24   5        0.11       -2.36      2.36 o
   1  24   5       39.14       41.30      7.69 o
  -2  25   5       15.67        5.29      7.15 o
  -1  25   5        0.09        3.67      3.26 o
   0  25   5        1.87       -6.28      6.28 o
  -6   0   6       49.27       53.41      4.75 o
  -4   0   6       74.74       81.83      4.42 o
  -2   0   6      979.54     1011.70     12.88 o
   0   0   6      353.34      325.68      9.25 o
   2   0   6      996.10      996.17     12.23 o
   4   0   6      262.71      276.36      9.45 o
   6   0   6        1.11        4.33      4.06 o
  -7   1   6        0.01        1.82      1.82 o
  -6   1   6        3.65       -0.79      1.63 o
  -5   1   6        1.32        3.09      1.70 o
  -4   1   6      241.02      235.69      5.56 o
  -3   1   6        0.63       -0.03      0.71 o
  -2   1   6      109.18      110.16      5.66 o
  -1   1   6        0.51        2.29      0.68 o
   0   1   6      388.14      402.19      5.03 o
   1   1   6     1239.81     1294.30     10.52 o
   2   1   6      275.00      278.71      4.62 o
   3   1   6      493.67      459.07      6.52 o
   4   1   6       98.24       92.43      3.97 o
   5   1   6        6.45        3.63      2.03 o
   6   1   6       10.60        5.93      2.08 o
  -7   2   6        5.58        1.65      2.20 o
  -6   2   6        9.67        8.55      1.90 o
  -5   2   6      546.98      558.74      9.32 o
  -4   2   6       84.12       92.32      3.74 o
  -3   2   6       20.51       19.52      1.56 o
  -2   2   6      983.51     1009.05      8.52 o
  -1   2   6     1932.34     1955.08     10.51 o
   0   2   6       65.23       71.54      2.16 o
   1   2   6     2672.25     2742.98     15.56 o
   2   2   6        9.89        7.37      1.00 o
   3   2   6      270.96      267.75      4.96 o
   4   2   6       71.66       71.31      3.70 o
   5   2   6      129.12      132.34      5.66 o
   6   2   6       31.40       29.17      3.71 o
  -7   3   6        4.43        5.81      2.75 o
  -6   3   6       22.48       21.65      3.14 o
  -5   3   6      275.09      271.06      6.88 o
  -4   3   6       11.06       11.06      1.67 o
  -3   3   6       75.93       75.49      3.61 o
  -2   3   6     2103.67     2051.28     12.88 o
  -1   3   6       69.52       78.48      2.87 o
   0   3   6        9.50        7.43      0.93 o
   1   3   6       10.77        8.91      1.22 o
   2   3   6      156.57      162.99      3.43 o
   3   3   6      188.73      182.62      5.00 o
   4   3   6      340.90      352.59      8.28 o
   5   3   6       15.66       20.88      3.00 o
   6   3   6       49.14       51.06      4.53 o
  -7   4   6       26.02       24.05      4.34 o
  -6   4   6        2.06        1.44      2.02 o
  -5   4   6        1.02        0.71      1.61 o
  -4   4   6      321.10      306.93      6.91 o
  -3   4   6      842.89      844.79     10.15 o
  -2   4   6      384.63      414.01      5.23 o
  -1   4   6     3901.80     3979.87     30.18 o
   0   4   6      205.43      222.68      3.19 o
   1   4   6      299.55      301.38      4.23 o
   2   4   6       26.89       26.58      1.34 o
   3   4   6      380.37      379.71      6.83 o
   4   4   6       35.80       29.82      3.54 o
   5   4   6      300.26      327.79      9.68 o
   6   4   6        0.06       -0.41      2.48 o
  -7   5   6        1.75        6.75      3.30 o
  -6   5   6      138.19      136.80      6.92 o
  -5   5   6       19.78       14.14      2.66 o
  -4   5   6        3.90        4.62      1.87 o
  -3   5   6      305.57      312.27      5.56 o
  -2   5   6      241.35      236.45      4.31 o
  -1   5   6      224.58      226.93      4.19 o
   0   5   6      136.25      127.96      2.43 o
   1   5   6       16.98       22.13      1.63 o
   2   5   6      265.80      258.47      4.40 o
   3   5   6      252.90      258.10      6.75 o
   4   5   6        4.49        5.73      2.17 o
   5   5   6        5.25        5.89      2.28 o
   6   5   6        1.55        4.69      2.51 o
  -7   6   6        8.09        4.79      4.66 o
  -6   6   6       21.94       23.21      3.40 o
  -5   6   6       76.09       78.34      3.75 o
  -4   6   6      125.94      124.00      4.02 o
  -3   6   6       30.85       30.65      1.51 o
  -2   6   6     1646.36     1623.27     13.33 o
  -1   6   6       59.11       51.43      2.01 o
   0   6   6      529.59      550.87     11.50 o
   1   6   6       39.89       27.24      2.22 o
   2   6   6        1.35        0.77      1.07 o
   3   6   6        5.77        8.52      1.91 o
   4   6   6       44.66       38.23      3.40 o
   5   6   6       11.93        8.72      2.52 o
   6   6   6        0.85       -0.80      3.21 o
  -7   7   6        7.31        8.23      3.18 o
  -6   7   6       12.49       17.31      3.24 o
  -5   7   6       44.95       41.52      3.20 o
  -4   7   6      110.41      105.62      3.97 o
  -3   7   6      186.50      165.43      3.59 o
  -2   7   6      503.71      514.96      8.45 o
  -1   7   6      269.74      253.68      6.97 o
   0   7   6      267.32      272.98      5.99 o
   1   7   6      319.76      317.78      6.51 o
   2   7   6      143.75      153.75      4.49 o
   3   7   6      104.88       99.52      4.05 o
   4   7   6       13.97       13.28      2.39 o
   5   7   6       18.28       11.19      2.48 o
   6   7   6        1.96       -7.00      7.03 o
  -7   8   6        1.33       -3.15      3.15 o
  -6   8   6        0.16        1.77      4.07 o
  -5   8   6      244.98      254.95      7.69 o
  -4   8   6        2.17        0.76      1.46 o
  -3   8   6      161.80      149.86      3.43 o
  -2   8   6      119.40      126.98      3.34 o
  -1   8   6      521.32      512.20      8.11 o
   0   8   6      359.42      365.73      6.62 o
   1   8   6      799.75      771.25      9.77 o
   2   8   6       66.69       66.75      3.03 o
   3   8   6      301.17      298.84      6.98 o
   4   8   6       38.49       32.53      3.06 o
   5   8   6       16.70        7.97      2.17 o
   6   8   6        8.00        7.73      5.37 o
  -6   9   6       35.23       43.50      6.63 o
  -5   9   6       13.61       14.27      2.46 o
  -4   9   6      178.59      170.69      5.70 o
  -3   9   6       10.95        8.27      1.19 o
  -2   9   6       35.60       32.94      1.87 o
  -1   9   6        4.96        4.15      0.96 o
   0   9   6      627.49      612.11      8.77 o
   1   9   6       86.68      101.66      4.39 o
   2   9   6     1709.69     1677.36     16.88 o
   3   9   6       17.21       21.64      2.21 o
   4   9   6       48.24       46.25      3.72 o
   5   9   6        0.04       -2.77      2.77 o
   6   9   6       37.38       50.39     12.66 o
  -6  10   6        0.43       -3.38      3.38 o
  -5  10   6        3.37        1.33      2.30 o
  -4  10   6        3.75        4.57      2.33 o
  -3  10   6       69.70       70.85      3.11 o
  -2  10   6      171.80      169.24      4.22 o
  -1  10   6      539.03      525.89      7.68 o
   0  10   6      512.08      504.22      8.31 o
   1  10   6        0.02       -1.60      1.60 o
   2  10   6       21.41       30.56      2.98 o
   3  10   6       31.64       29.57      2.50 o
   4  10   6       38.59       40.01      3.64 o
   5  10   6      120.82      122.96      7.07 o
  -6  11   6        1.24        0.33      3.13 o
  -5  11   6       28.50       21.44      3.08 o
  -4  11   6        9.38        9.04      2.48 o
  -3  11   6        6.86        5.52      1.74 o
  -2  11   6      847.51      837.99     11.96 o
  -1  11   6       49.41       43.05      2.69 o
   0  11   6       38.18       34.89      2.04 o
   1  11   6        8.01        1.72      1.84 o
   2  11   6       54.34       47.24      3.10 o
   3  11   6        1.85        6.68      1.89 o
   4  11   6      188.51      196.82      7.53 o
   5  11   6        1.14        0.68      2.76 o
  -6  12   6        0.12        2.98      3.89 o
  -5  12   6       14.75       10.96      3.41 o
  -4  12   6        0.18       -0.70      2.29 o
  -3  12   6      138.16      129.60      5.89 o
  -2  12   6      130.07      128.85      6.38 o
  -1  12   6       28.18       20.84      2.12 o
   0  12   6      639.90      634.03      9.63 o
   1  12   6        4.67        0.54      1.66 o
   2  12   6      142.81      130.44      5.12 o
   3  12   6       46.44       43.08      3.73 o
   4  12   6        9.62       12.48      4.06 o
   5  12   6        0.58        4.95      3.40 o
  -6  13   6        3.22       -0.27      4.75 o
  -5  13   6        8.07       10.10      2.49 o
  -4  13   6        2.94       -1.66      2.42 o
  -3  13   6        4.13        2.75      1.98 o
  -2  13   6       13.05       12.57      2.35 o
  -1  13   6        6.03        4.57      1.47 o
   0  13   6      102.89      105.36      5.10 o
   1  13   6        3.15        1.94      2.58 o
   2  13   6        2.01       -2.10      2.10 o
   3  13   6        2.53        2.46      1.85 o
   4  13   6      120.26      131.34      7.63 o
   5  13   6       13.44       26.42      6.00 o
  -6  14   6       26.79       31.21      5.07 o
  -5  14   6        0.02        1.55      3.14 o
  -4  14   6        1.08        0.02      2.54 o
  -3  14   6      335.33      309.37      9.59 o
  -2  14   6       21.71       16.17      2.79 o
  -1  14   6      159.60      155.36      5.96 o
   0  14   6       62.74       70.13      4.37 o
   1  14   6      173.40      191.77      6.69 o
   2  14   6       28.37       22.23      2.58 o
   3  14   6      236.85      250.00      8.28 o
   4  14   6        0.17        4.46      3.87 o
   5  14   6       51.89       35.23     10.21 o
  -6  15   6       15.84       25.79      6.95 o
  -5  15   6        0.73        1.16      3.12 o
  -4  15   6      109.27      123.55      7.35 o
  -3  15   6        0.02        2.10      2.08 o
  -2  15   6       86.84       80.65      4.78 o
  -1  15   6        4.17        0.88      2.93 o
   0  15   6       10.52       15.37      2.68 o
   1  15   6      299.72      324.95      8.91 o
   2  15   6      237.49      241.25      7.36 o
   3  15   6      104.44      122.61      7.25 o
   4  15   6        7.62        4.73      3.12 o
  -5  16   6       25.83       34.41      6.99 o
  -4  16   6        6.15        4.95      2.42 o
  -3  16   6       57.68       62.73      4.63 o
  -2  16   6        4.16       -1.80      1.86 o
  -1  16   6        5.74        5.25      2.76 o
   0  16   6        0.04        1.17      1.97 o
   1  16   6      681.76      712.76     15.69 o
   2  16   6       90.24       86.51      4.59 o
   3  16   6       72.13       82.54      6.13 o
   4  16   6       39.06       38.15      4.66 o
  -5  17   6        0.00       -4.07      5.10 o
  -4  17   6        8.63        6.06      2.48 o
  -3  17   6       19.46       14.95      2.49 o
  -2  17   6       28.60       25.63      3.54 o
  -1  17   6      186.19      174.03      8.27 o
   0  17   6       78.15       87.00      6.08 o
   1  17   6        2.86        1.42      2.33 o
   2  17   6        7.14        3.78      2.33 o
   3  17   6       13.18       14.88      3.38 o
   4  17   6        1.90        1.97      2.69 o
  -5  18   6        8.03        4.46      5.11 o
  -4  18   6       30.06       24.00      3.57 o
  -3  18   6        0.13        1.72      2.12 o
  -2  18   6       16.26       10.18      3.43 o
  -1  18   6       14.68       14.39      3.62 o
   0  18   6        1.55        5.55      2.61 o
   1  18   6      123.19      128.13      6.65 o
   2  18   6        2.07        0.15      2.23 o
   3  18   6        1.68        2.40      3.35 o
   4  18   6        3.18       -2.33      5.38 o
  -5  19   6        0.25        3.37      5.51 o
  -4  19   6       52.09       49.57      4.60 o
  -3  19   6       77.26       88.88      6.64 o
  -2  19   6       10.37       12.75      4.12 o
  -1  19   6        0.93       -0.39      2.64 o
   0  19   6       38.40       47.26      4.86 o
   1  19   6        0.64        6.04      2.45 o
   2  19   6        0.25       -0.32      2.22 o
   3  19   6       42.74       52.74      5.36 o
   4  19   6        0.00       15.01      6.13 o
  -4  20   6        2.57        0.38      2.62 o
  -3  20   6       47.15       45.82      5.04 o
  -2  20   6        0.43        3.64      2.45 o
  -1  20   6      168.38      186.27      9.16 o
   0  20   6       25.72       27.93      3.87 o
   1  20   6       36.85       30.70      5.08 o
   2  20   6        2.76        1.62      2.82 o
   3  20   6       26.07       42.44      6.54 o
  -4  21   6        7.53       19.21      7.19 o
  -3  21   6        0.87        3.58      2.41 o
  -2  21   6       57.28       63.56      5.85 o
  -1  21   6        1.08        8.34      3.14 o
   0  21   6       27.52       40.23      5.56 o
   1  21   6        0.61        2.09      2.47 o
   2  21   6       34.04       38.00      5.43 o
  -3  22   6       22.13       21.46      3.59 o
  -2  22   6       12.25       10.29      2.90 o
  -1  22   6        6.22        2.06      2.82 o
   0  22   6       16.01        8.80      6.12 o
   1  22   6       24.08       19.65      4.19 o
   2  22   6        4.29        2.24      3.37 o
  -3  23   6        1.16        8.68      2.78 o
  -2  23   6       17.62       17.23      3.79 o
  -1  23   6        0.34       -3.73      3.73 o
   0  23   6        6.06       12.94      3.97 o
   1  23   6        2.40        4.10      4.19 o
   2  23   6       46.25       50.13     12.04 o
  -2  24   6        1.01       -0.39      2.62 o
  -1  24   6        3.29       -2.93      3.83 o
   0  24   6        6.01       10.27      6.93 o
   1  24   6        0.01        3.37      9.60 o
  -7   0   7        5.49        6.99      2.98 o
  -5   0   7      191.45      205.83      9.30 o
  -3   0   7       61.33       65.06      4.05 o
  -1   0   7       62.43       45.66      2.49 o
   1   0   7     1143.51     1141.54     15.63 o
   3   0   7      513.25      463.01      9.95 o
   5   0   7       99.25       93.06      8.49 o
  -7   1   7       10.01       14.62      2.81 o
  -6   1   7       16.67       20.48      2.46 o
  -5   1   7       60.52       61.45      3.34 o
  -4   1   7      255.21      259.71      6.45 o
  -3   1   7       35.95       40.66      2.34 o
  -2   1   7      404.36      405.58      6.12 o
  -1   1   7       36.61       26.42      1.85 o
   0   1   7      613.53      578.17      6.19 o
   1   1   7       94.43       94.40      3.72 o
   2   1   7     1030.21     1016.89      9.19 o
   3   1   7      528.93      535.61      7.96 o
   4   1   7      132.73      128.41      5.19 o
   5   1   7       35.64       27.73      3.29 o
   6   1   7       25.50       22.11      3.65 o
  -7   2   7        0.00        3.01      2.42 o
  -6   2   7        3.25        3.33      1.58 o
  -5   2   7        3.81        4.28      1.58 o
  -4   2   7       65.90       61.11      3.08 o
  -3   2   7      395.45      421.30      6.96 o
  -2   2   7       29.57       28.47      1.68 o
  -1   2   7       33.03       37.90      1.60 o
   0   2   7      245.11      269.36      4.21 o
   1   2   7        0.88        0.16      1.05 o
   2   2   7        0.13        0.27      1.13 o
   3   2   7       28.29       34.84      2.31 o
   4   2   7        8.08       11.57      2.14 o
   5   2   7       58.99       55.68      4.31 o
   6   2   7        8.27       17.01      8.41 o
  -7   3   7        0.09       -2.84      2.84 o
  -6   3   7        0.06        1.33      2.17 o
  -5   3   7        2.85        2.38      1.98 o
  -4   3   7        4.32        3.21      1.42 o
  -3   3   7        1.61        2.23      1.22 o
  -2   3   7      125.34      128.68      3.55 o
  -1   3   7      221.48      213.45      4.84 o
   0   3   7      282.77      288.89      4.53 o
   1   3   7       43.55       36.63      1.94 o
   2   3   7      110.70      110.08      3.32 o
   3   3   7        0.96       -0.91      1.68 o
   4   3   7        5.77        7.32      1.96 o
   5   3   7       37.30       44.69      3.91 o
   6   3   7        4.32        5.23      4.73 o
  -7   4   7        2.01        4.44      2.79 o
  -6   4   7        0.32        3.05      2.16 o
  -5   4   7        1.37        0.24      1.56 o
  -4   4   7      132.36      135.64      4.80 o
  -3   4   7      154.27      163.73      4.75 o
  -2   4   7        0.92        1.44      1.18 o
  -1   4   7      163.87      162.04      3.90 o
   0   4   7        9.84       11.12      0.91 o
   1   4   7       22.73       21.94      1.30 o
   2   4   7      255.05      244.93      4.45 o
   3   4   7       82.49       90.38      3.84 o
   4   4   7       41.62       37.78      3.15 o
   5   4   7       12.61       11.10      2.24 o
   6   4   7       11.16       13.46      5.08 o
  -7   5   7        0.06       -2.88      2.88 o
  -6   5   7       45.11       48.17      4.88 o
  -5   5   7       59.10       60.78      3.76 o
  -4   5   7      316.86      320.63      6.57 o
  -3   5   7       13.06       15.05      1.55 o
  -2   5   7      476.43      469.94      7.60 o
  -1   5   7        0.44        0.46      0.95 o
   0   5   7        0.49       -0.13      0.68 o
   1   5   7      121.49      124.36      3.52 o
   2   5   7      471.90      460.80      7.73 o
   3   5   7       19.80       22.38      2.47 o
   4   5   7      122.27      128.03      5.68 o
   5   5   7        0.87       -1.14      2.02 o
   6   5   7       17.45       15.48      6.79 o
  -7   6   7       17.87       25.90      4.87 o
  -6   6   7       13.40       14.82      3.48 o
  -5   6   7        0.06        0.93      2.00 o
  -4   6   7       24.84       18.61      2.11 o
  -3   6   7      921.96      941.97      9.36 o
  -2   6   7       35.16       32.79      2.00 o
  -1   6   7       47.13       39.00      2.22 o
   0   6   7      149.30      141.95      4.12 o
   1   6   7      296.57      283.78      5.81 o
   2   6   7      347.20      360.48      6.89 o
   3   6   7      460.52      448.12      9.29 o
   4   6   7       22.68       17.30      2.57 o
   5   6   7       60.72       58.67      4.58 o
   6   6   7       11.11       18.14      6.94 o
  -7   7   7        2.71       13.45      5.52 o
  -6   7   7      167.93      181.09      9.14 o
  -5   7   7       59.50       62.44      6.02 o
  -4   7   7       87.48       84.99      4.70 o
  -3   7   7        0.13        0.27      1.94 o
  -2   7   7      148.83      140.03      3.42 o
  -1   7   7       61.25       65.57      3.08 o
   0   7   7     2346.75     2481.42     28.42 o
   1   7   7      109.38      106.83      4.04 o
   2   7   7       80.00       72.92      3.98 o
   3   7   7       26.19       23.27      2.40 o
   4   7   7        1.31        0.10      1.96 o
   5   7   7        6.45        2.70      2.23 o
  -7   8   7        0.37       -7.41      7.46 o
  -6   8   7       11.93       13.79      3.95 o
  -5   8   7       58.53       63.32      5.22 o
  -4   8   7       86.45       82.96      5.54 o
  -3   8   7        5.79        6.56      1.61 o
  -2   8   7      154.11      157.56      5.06 o
  -1   8   7       12.87        8.40      1.26 o
   0   8   7       36.09       51.94      6.26 o
   1   8   7        6.64        3.51      1.38 o
   2   8   7      183.89      169.27      7.49 o
   3   8   7        2.49       -1.72      1.72 o
   4   8   7        0.53       -2.18      2.18 o
   5   8   7       39.63       40.24      4.06 o
  -6   9   7       18.12       18.69      4.13 o
  -5   9   7        7.86        6.22      4.09 o
  -4   9   7        1.19       -0.67      2.33 o
  -3   9   7        0.09       -1.14      1.30 o
  -2   9   7        1.55        3.90      2.03 o
  -1   9   7       95.95       97.62      3.88 o
   0   9   7       58.18       65.09      4.18 o
   1   9   7       27.76       19.67      2.13 o
   2   9   7       38.17       33.89      2.97 o
   3   9   7        1.61        0.94      1.67 o
   4   9   7       14.87       11.92      2.40 o
   5   9   7        0.20       -0.24      2.37 o
  -6  10   7       12.44        8.90      3.42 o
  -5  10   7       74.09       80.63      6.04 o
  -4  10   7        0.02       -1.62      2.29 o
  -3  10   7       67.00       61.97      4.73 o
  -2  10   7      720.34      715.54     10.80 o
  -1  10   7      295.97      282.43      6.57 o
   0  10   7      206.09      225.15      7.33 o
   1  10   7       31.58       24.59      2.25 o
   2  10   7       10.70       10.55      1.93 o
   3  10   7        4.77        3.47      1.82 o
   4  10   7       15.10       11.12      4.55 o
   5  10   7       31.76       35.86      4.00 o
  -6  11   7        6.09        7.88      4.18 o
  -5  11   7        6.98        5.33      2.52 o
  -4  11   7      104.09      106.26      8.47 o
  -3  11   7        8.86        4.94      2.06 o
  -2  11   7      179.19      187.93      5.70 o
  -1  11   7      265.47      265.97      6.51 o
   0  11   7      364.07      368.73      9.41 o
   1  11   7       12.50        6.42      1.67 o
   2  11   7       35.62       42.06      3.63 o
   3  11   7       13.39       13.43      2.67 o
   4  11   7      196.03      207.58      8.66 o
   5  11   7       54.80       58.95      6.57 o
  -6  12   7        0.46        2.24      3.41 o
  -5  12   7        4.53        5.78      2.41 o
  -4  12   7        1.43        3.70      2.07 o
  -3  12   7      163.88      169.17      6.82 o
  -2  12   7       11.47        7.12      2.22 o
  -1  12   7       28.95       30.04      3.68 o
   0  12   7        0.45       -0.19      2.17 o
   1  12   7        1.14       -1.09      1.81 o
   2  12   7        0.01       -1.15      2.10 o
   3  12   7      278.89      272.50      9.09 o
   4  12   7        1.34        2.11      2.25 o
   5  12   7       44.93       46.01     11.63 o
  -6  13   7        3.47        3.39      5.08 o
  -5  13   7       27.06       25.66      3.82 o
  -4  13   7        8.75        9.53      2.71 o
  -3  13   7       64.32       57.86      4.38 o
  -2  13   7      353.28      337.96     10.17 o
  -1  13   7       92.23       80.84      5.46 o
   0  13   7       19.48       19.90      2.73 o
   1  13   7       19.12       13.15      2.69 o
   2  13   7      180.86      184.31      6.43 o
   3  13   7        6.48       13.02      2.70 o
   4  13   7       44.59       44.47      4.32 o
   5  13   7       14.25       22.06      9.08 o
  -6  14   7        0.27       -8.56      8.56 o
  -5  14   7       44.63       51.12      4.83 o
  -4  14   7       22.45       20.39      3.42 o
  -3  14   7        7.70        6.75      2.29 o
  -2  14   7      173.46      171.92      6.85 o
  -1  14   7      194.60      200.08      8.50 o
   0  14   7       33.11       24.94      3.08 o
   1  14   7      387.97      396.65     10.71 o
   2  14   7        8.05        3.95      2.95 o
   3  14   7       24.10       26.85      3.52 o
   4  14   7       22.58       25.86      3.90 o
  -6  15   7        8.48       13.52      7.79 o
  -5  15   7       19.47       25.91      4.37 o
  -4  15   7       19.02       15.99      3.08 o
  -3  15   7       58.28       37.33      4.03 o
  -2  15   7       98.11       95.10      6.15 o
  -1  15   7      109.95      120.13      6.97 o
   0  15   7        1.11        3.69      2.11 o
   1  15   7      158.96      167.61      7.20 o
   2  15   7       13.03        9.38      2.00 o
   3  15   7       31.61       38.58      3.90 o
   4  15   7       10.49        4.49      2.75 o
  -5  16   7        0.23        4.28      2.74 o
  -4  16   7        3.17        4.17      2.43 o
  -3  16   7       12.56        6.46      2.31 o
  -2  16   7       45.14       39.20      4.37 o
  -1  16   7       28.17       25.29      3.61 o
   0  16   7       40.14       40.15      4.55 o
   1  16   7       33.48       43.16      4.19 o
   2  16   7       30.33       26.56      4.36 o
   3  16   7       43.70       37.35      6.68 o
   4  16   7        2.88        0.49      4.64 o
  -5  17   7        0.43        2.72      2.95 o
  -4  17   7       30.34       26.19      3.94 o
  -3  17   7        0.80       -1.11      2.46 o
  -2  17   7       36.52       32.28      4.06 o
  -1  17   7        5.01        1.05      2.56 o
   0  17   7      366.14      402.89     12.82 o
   1  17   7       12.64       12.15      2.58 o
   2  17   7       27.61       26.84      3.16 o
   3  17   7        0.50       -2.04      3.36 o
   4  17   7       20.79       18.05     15.46 o
  -5  18   7       19.70       13.16     12.75 o
  -4  18   7        9.26       10.79      3.46 o
  -3  18   7       29.42       33.75      5.22 o
  -2  18   7       13.65       11.97      3.66 o
  -1  18   7      187.75      190.20      9.19 o
   0  18   7        1.21        2.52      3.14 o
   1  18   7        6.74        5.36      2.47 o
   2  18   7       44.87       44.05      4.37 o
   3  18   7       37.40       34.79      4.49 o
  -5  19   7        0.60        7.15      5.43 o
  -4  19   7       14.54       20.47      4.44 o
  -3  19   7        0.17       -0.20      2.47 o
  -2  19   7       55.41       67.45      5.97 o
  -1  19   7        1.44        0.24      2.97 o
   0  19   7        7.61        7.35      2.86 o
   1  19   7        0.58       -1.69      2.91 o
   2  19   7       60.54       66.36      5.95 o
   3  19   7        0.11        7.66      4.04 o
  -4  20   7        2.73       -2.88      4.71 o
  -3  20   7       35.60       40.37      4.83 o
  -2  20   7        3.87       10.62      3.00 o
  -1  20   7        3.59        0.76      2.42 o
   0  20   7        2.85       -3.31      3.31 o
   1  20   7       17.88       14.93      5.70 o
   2  20   7        6.13        7.42      3.67 o
   3  20   7       13.41       13.67      6.93 o
  -3  21   7        0.15        1.78      2.40 o
  -2  21   7        9.57       11.92      3.52 o
  -1  21   7       12.96       12.55      2.81 o
   0  21   7        3.40        2.33      2.74 o
   1  21   7        4.05       -3.10      3.10 o
   2  21   7        0.00        7.08      6.13 o
  -3  22   7       17.47       25.86      5.34 o
  -2  22   7        8.85        9.48      3.04 o
  -1  22   7       24.49       21.77      3.69 o
   0  22   7        3.52        7.75      3.29 o
   1  22   7        0.11       -4.97      4.97 o
   2  22   7        8.86        9.65      7.63 o
  -2  23   7       11.16        4.68      4.13 o
  -1  23   7        3.95        2.95      4.24 o
   0  23   7       23.42       38.32      7.81 o
   1  23   7       12.28       -1.33      3.66 o
  -6   0   8       22.06       13.33      3.73 o
  -4   0   8       11.18        9.92      2.63 o
  -2   0   8       12.85       10.11      2.73 o
   0   0   8     1016.51     1057.55     12.36 o
   2   0   8      654.95      644.11     10.92 o
   4   0   8        5.84        5.94      3.21 o
  -7   1   8        2.84       -0.33      2.03 o
  -6   1   8        0.43        5.61      2.67 o
  -5   1   8       10.86       10.66      1.83 o
  -4   1   8       48.15       47.80      2.97 o
  -3   1   8        4.68        3.66      1.38 o
  -2   1   8      318.33      306.63      4.66 o
  -1   1   8        1.87        1.97      1.07 o
   0   1   8      643.09      637.39      7.19 o
   1   1   8      384.58      375.55      6.07 o
   2   1   8      171.33      157.88      3.90 o
   3   1   8       16.77       13.63      2.18 o
   4   1   8       11.36       10.20      2.44 o
   5   1   8       71.27       70.64      5.06 o
  -7   2   8       35.05       36.39      4.08 o
  -6   2   8       20.14       20.25      2.96 o
  -5   2   8       61.22       64.80      3.76 o
  -4   2   8       67.89       62.91      3.39 o
  -3   2   8        1.58        2.33      1.40 o
  -2   2   8      460.95      472.28      7.39 o
  -1   2   8      257.92      253.69      4.38 o
   0   2   8      165.29      169.14      3.60 o
   1   2   8      133.37      123.98      3.45 o
   2   2   8       43.25       43.78      2.55 o
   3   2   8      250.52      247.41      6.21 o
   4   2   8       41.28       45.62      3.93 o
   5   2   8       64.75       83.49      5.31 o
  -7   3   8        0.96       -3.01      3.01 o
  -6   3   8        7.60        8.62      2.09 o
  -5   3   8        7.76        7.66      1.59 o
  -4   3   8       82.78       81.29      3.94 o
  -3   3   8       11.73       17.44      2.69 o
  -2   3   8      428.25      440.63      7.31 o
  -1   3   8       16.18       16.01      1.57 o
   0   3   8        0.79        3.31      1.44 o
   1   3   8      113.70      123.41      3.73 o
   2   3   8      384.26      382.50      7.25 o
   3   3   8      147.63      151.59      5.21 o
   4   3   8       19.96       25.61      2.82 o
   5   3   8        4.64        2.08      2.29 o
  -7   4   8       22.79       18.13      4.55 o
  -6   4   8        0.24        5.62      2.66 o
  -5   4   8       28.04       30.28      2.77 o
  -4   4   8      103.99       98.58      4.06 o
  -3   4   8     1950.17     2018.97     15.98 o
  -2   4   8       85.07       80.73      3.41 o
  -1   4   8       14.34       11.18      1.29 o
   0   4   8       55.13       57.51      2.27 o
   1   4   8      555.27      533.83      6.25 o
   2   4   8        0.13       -0.85      1.36 o
   3   4   8      421.69      418.50      8.18 o
   4   4   8       81.21       86.45      4.80 o
   5   4   8        9.70        0.37      2.25 o
  -7   5   8        9.30        6.91      3.78 o
  -6   5   8       83.70       81.00      5.40 o
  -5   5   8        5.70        5.13      2.50 o
  -4   5   8        0.00        0.47      1.80 o
  -3   5   8      828.16      871.27     11.85 o
  -2   5   8       34.22       38.01      2.37 o
  -1   5   8        1.96        1.59      1.11 o
   0   5   8      108.13      109.70      3.02 o
   1   5   8        8.54       11.37      1.70 o
   2   5   8        2.97        2.32      1.41 o
   3   5   8       32.03       34.85      2.61 o
   4   5   8       23.24       25.24      2.73 o
   5   5   8       14.83       13.63      2.75 o
  -7   6   8        0.57        1.14      3.13 o
  -6   6   8        0.00        6.88      2.64 o
  -5   6   8       56.14       50.40      4.08 o
  -4   6   8       15.70       15.99      2.39 o
  -3   6   8        9.61       11.07      2.20 o
  -2   6   8       56.45       50.20      2.71 o
  -1   6   8      209.92      205.95      5.73 o
   0   6   8        0.02        0.07      0.61 o
   1   6   8        2.43        0.83      1.36 o
   2   6   8       29.77       28.81      2.58 o
   3   6   8      102.66      105.66      4.30 o
   4   6   8       27.50       28.00      3.00 o
   5   6   8       18.11       24.85      5.09 o
  -7   7   8        0.12        4.03      5.45 o
  -6   7   8       28.80       37.87      4.24 o
  -5   7   8       75.99       82.83      5.96 o
  -4   7   8       14.14       12.33      2.70 o
  -3   7   8       84.85       78.58      4.08 o
  -2   7   8       14.91       11.74      2.03 o
  -1   7   8       33.89       40.00      2.86 o
   0   7   8        6.91        6.88      1.88 o
   1   7   8      830.31      827.39     10.45 o
   2   7   8      162.58      152.62      5.41 o
   3   7   8       14.29       17.36      2.62 o
   4   7   8        9.36        4.30      2.15 o
   5   7   8        3.65        3.74      2.77 o
  -6   8   8        6.92       10.23      2.70 o
  -5   8   8       72.91       66.14      6.61 o
  -4   8   8        0.48       -0.97      2.17 o
  -3   8   8      316.31      318.86      8.56 o
  -2   8   8       55.68       51.80      4.53 o
  -1   8   8      934.06      977.61     16.12 o
   0   8   8       23.47       25.53      3.01 o
   1   8   8      166.67      156.74      6.13 o
   2   8   8        5.69        3.63      2.17 o
   3   8   8        1.95        0.38      1.80 o
   4   8   8        1.70        4.04      2.05 o
   5   8   8       62.98       69.26      5.58 o
  -6   9   8       32.76       35.32      5.36 o
  -5   9   8        5.74        6.04      3.12 o
  -4   9   8       19.49       14.22      2.86 o
  -3   9   8        5.00        5.87      2.50 o
  -2   9   8      151.63      151.84      5.32 o
  -1   9   8        0.03        3.18      2.24 o
   0   9   8      752.85      761.61     12.24 o
   1   9   8        0.80        1.11      1.51 o
   2   9   8        1.72        1.35      1.72 o
   3   9   8       85.85       83.08      4.91 o
   4   9   8      168.42      169.75      8.19 o
   5   9   8        6.79       13.84      6.02 o
  -6  10   8       10.02        6.05      2.52 o
  -5  10   8       16.31       16.15      3.35 o
  -4  10   8        3.74        1.01      2.32 o
  -3  10   8      244.45      249.13      8.20 o
  -2  10   8        5.55        6.39      2.11 o
  -1  10   8        8.64        4.58      2.40 o
   0  10   8        0.03        2.46      2.88 o
   1  10   8      250.84      247.00      7.20 o
   2  10   8       66.45       62.52      4.07 o
   3  10   8       11.78       14.76      2.51 o
   4  10   8        2.16       -1.22      2.29 o
   5  10   8        9.28        5.41      3.88 o
  -6  11   8        6.70        6.19      2.86 o
  -5  11   8        1.41       -2.49      2.52 o
  -4  11   8       33.46       44.70      4.48 o
  -3  11   8       23.09       13.39      2.75 o
  -2  11   8      135.60      130.93      5.87 o
  -1  11   8      362.55      363.76      9.53 o
   0  11   8        0.26        1.27      2.00 o
   1  11   8       40.21       37.18      3.04 o
   2  11   8      115.86      110.61      5.83 o
   3  11   8       39.17       41.50      3.78 o
   4  11   8       13.65        6.78      3.09 o
   5  11   8       17.01       36.43      8.04 o
  -6  12   8       17.58        9.01      4.43 o
  -5  12   8        1.13        0.45      2.61 o
  -4  12   8        7.50        6.88      2.56 o
  -3  12   8        1.59       -1.21      2.06 o
  -2  12   8      223.48      224.73      7.63 o
  -1  12   8      134.80      130.92      6.03 o
   0  12   8        3.24       -2.02      2.02 o
   1  12   8       19.38       15.45      2.99 o
   2  12   8       40.86       39.63      3.74 o
   3  12   8        8.03       10.17      2.86 o
   4  12   8       59.28       54.93      5.22 o
  -6  13   8        1.97       -5.70      6.32 o
  -5  13   8       15.93       16.56      3.41 o
  -4  13   8       71.57       64.32      5.32 o
  -3  13   8       25.65       22.68      3.02 o
  -2  13   8        8.11        8.80      2.65 o
  -1  13   8       24.27       19.52      3.29 o
   0  13   8        1.27       -1.13      2.03 o
   1  13   8       30.55       35.47      3.64 o
   2  13   8       52.28       60.04      4.54 o
   3  13   8       47.18       47.25      4.52 o
   4  13   8        6.35        8.34      2.65 o
  -6  14   8        0.00       -5.15      6.27 o
  -5  14   8       15.29       25.92      3.99 o
  -4  14   8        6.88        3.13      2.99 o
  -3  14   8       67.69       75.63      5.01 o
  -2  14   8       33.77       31.99      3.97 o
  -1  14   8       43.22       50.01      4.64 o
   0  14   8       18.12       12.12      2.57 o
   1  14   8      303.06      322.41     10.11 o
   2  14   8       57.18       48.86      4.51 o
   3  14   8       69.36       72.92      5.77 o
   4  14   8       11.74       22.50      5.46 o
  -5  15   8       18.18       18.85      5.40 o
  -4  15   8       19.50       14.39      2.91 o
  -3  15   8        4.92        3.92      2.18 o
  -2  15   8       68.63       71.15      5.57 o
  -1  15   8        0.00        5.59      3.55 o
   0  15   8      181.35      193.28      7.82 o
   1  15   8        0.86        2.78      2.29 o
   2  15   8        3.61       -0.42      2.06 o
   3  15   8       43.70       40.06      4.51 o
   4  15   8        1.72        6.45      8.93 o
  -5  16   8       29.71       26.53      4.67 o
  -4  16   8        2.32       -2.73      3.07 o
  -3  16   8       13.60        8.05      2.42 o
  -2  16   8        1.67        4.56      2.49 o
  -1  16   8      181.21      182.85      8.92 o
   0  16   8      101.26      121.36      7.48 o
   1  16   8       31.67       36.07      3.83 o
   2  16   8        7.22        5.68      4.11 o
   3  16   8       17.85       20.32      3.87 o
  -5  17   8       23.86       19.24      5.39 o
  -4  17   8       24.87       19.37      4.40 o
  -3  17   8        0.71       -2.41      2.44 o
  -2  17   8        0.03       -2.02      2.84 o
  -1  17   8        2.67        3.70      2.74 o
   0  17   8       57.11       58.84      5.28 o
   1  17   8        0.03        0.66      2.09 o
   2  17   8        1.62       -0.61      2.29 o
   3  17   8        2.92        0.15      2.83 o
  -5  18   8        1.11       11.95      7.68 o
  -4  18   8        0.15        0.50      2.88 o
  -3  18   8        0.79        4.24      3.22 o
  -2  18   8        1.86        2.62      2.60 o
  -1  18   8       55.60       59.42      5.43 o
   0  18   8       74.22       71.37      6.12 o
   1  18   8       38.48       31.08      4.52 o
   2  18   8        0.15       -1.33      2.59 o
   3  18   8        3.75        9.74      5.16 o
  -4  19   8        3.79        1.30      3.51 o
  -3  19   8        8.69        9.44      3.00 o
  -2  19   8       13.37        7.95      2.62 o
  -1  19   8        5.35        5.15      3.01 o
   0  19   8       21.84       21.45      3.64 o
   1  19   8       25.51       19.98      3.57 o
   2  19   8        0.50       -3.29      3.29 o
   3  19   8        8.76       21.97      8.85 o
  -4  20   8        0.07       -3.76      6.02 o
  -3  20   8       17.56       24.15      5.58 o
  -2  20   8       36.42       34.71      4.48 o
  -1  20   8       28.89       20.50      4.61 o
   0  20   8        1.18        1.56      2.56 o
   1  20   8       19.58       25.19      4.49 o
   2  20   8        1.74       -4.43      6.79 o
  -3  21   8        2.21        4.84      3.92 o
  -2  21   8        6.34        7.06      4.72 o
  -1  21   8        7.73        4.48      3.07 o
   0  21   8        8.77        3.79      3.39 o
   1  21   8       51.49       50.17      8.57 o
  -2  22   8        0.41       -4.18      5.74 o
  -1  22   8       15.10       18.82      4.84 o
   0  22   8        2.29       -4.46      6.02 o
   1  22   8        9.13       26.85     10.84 o
  -7   0   9        1.54       -4.54      4.59 o
  -5   0   9        0.89       -1.04      2.07 o
  -3   0   9        6.22        0.10      2.33 o
  -1   0   9       77.01       73.77      5.36 o
   1   0   9       77.75       76.59      4.41 o
   3   0   9      129.42      139.86      8.17 o
   5   0   9       19.31       22.20      5.02 o
  -7   1   9        0.04        4.55      3.19 o
  -6   1   9        9.94       10.93      2.39 o
  -5   1   9        0.07       -0.79      1.69 o
  -4   1   9       35.80       37.74      2.89 o
  -3   1   9       51.95       53.54      3.28 o
  -2   1   9      248.39      252.68      6.41 o
  -1   1   9      271.90      284.64      6.48 o
   0   1   9      595.90      606.28      7.47 o
   1   1   9       93.72       82.28      3.19 o
   2   1   9       18.69       15.78      1.72 o
   3   1   9       42.97       36.49      3.21 o
   4   1   9      354.20      338.00     10.16 o
   5   1   9       21.42       33.98      4.15 o
  -7   2   9        2.11       -1.07      3.25 o
  -6   2   9       40.76       40.72      4.01 o
  -5   2   9       96.49       97.47      5.04 o
  -4   2   9       44.04       40.97      3.38 o
  -3   2   9       14.27        8.27      1.90 o
  -2   2   9      126.84      131.80      4.68 o
  -1   2   9        4.70        1.41      1.36 o
   0   2   9       64.34       70.28      2.69 o
   1   2   9      347.74      364.73      6.34 o
   2   2   9        0.98        0.88      1.38 o
   3   2   9        0.02       -1.94      1.94 o
   4   2   9       24.11       27.56      3.20 o
   5   2   9        3.42        0.72      3.55 o
  -7   3   9        0.44       -1.39      2.34 o
  -6   3   9       31.20       28.06      3.76 o
  -5   3   9       10.62       13.48      2.33 o
  -4   3   9       32.46       28.35      2.59 o
  -3   3   9      233.26      227.40      5.79 o
  -2   3   9        0.14        0.05      1.42 o
  -1   3   9        8.16        6.47      1.64 o
   0   3   9       11.63       11.65      1.76 o
   1   3   9      214.25      219.41      4.92 o
   2   3   9       81.15       75.34      3.87 o
   3   3   9      137.61      132.70      5.64 o
   4   3   9        2.10       -1.44      2.22 o
   5   3   9       22.73       24.14      4.03 o
  -7   4   9        0.41        2.18      2.83 o
  -6   4   9        0.90        3.83      2.66 o
  -5   4   9        0.17       -0.09      1.83 o
  -4   4   9       79.24       86.98      4.80 o
  -3   4   9       37.83       40.75      2.69 o
  -2   4   9       68.09       62.36      3.06 o
  -1   4   9       28.19       26.21      1.90 o
   0   4   9      163.89      161.26      5.43 o
   1   4   9      117.46      116.03      3.53 o
   2   4   9      315.58      335.14      9.79 o
   3   4   9      119.53      120.76      4.93 o
   4   4   9       36.14       28.26      3.06 o
   5   4   9        0.61       -1.60      4.20 o
  -7   5   9       30.59       28.30      5.97 o
  -6   5   9       54.10       57.13      4.66 o
  -5   5   9        1.55       -0.35      1.89 o
  -4   5   9      260.37      243.37      7.78 o
  -3   5   9       22.11       27.94      2.73 o
  -2   5   9        8.47        5.52      1.48 o
  -1   5   9       79.10       77.13      3.21 o
   0   5   9      304.86      312.23      7.92 o
   1   5   9       69.38       66.70      3.47 o
   2   5   9      350.47      344.64      7.61 o
   3   5   9       24.46       25.28      2.41 o
   4   5   9        2.79        0.83      2.01 o
   5   5   9        3.25        4.25      2.93 o
  -7   6   9        7.23       15.87      8.39 o
  -6   6   9        5.15        4.08      2.27 o
  -5   6   9       21.08       26.70      3.00 o
  -4   6   9       97.83      100.70      4.81 o
  -3   6   9      227.52      242.56      7.42 o
  -2   6   9       30.78       27.67      2.64 o
  -1   6   9      299.27      304.68      7.37 o
   0   6   9        0.33       -0.08      1.82 o
   1   6   9      157.35      147.82      5.25 o
   2   6   9        9.69        9.99      2.03 o
   3   6   9       38.00       36.20      4.07 o
   4   6   9        2.35       -2.42      2.42 o
   5   6   9       41.32       44.63      5.35 o
  -6   7   9       17.17       21.74      3.42 o
  -5   7   9        8.17        5.30      2.33 o
  -4   7   9       24.22       28.38      3.29 o
  -3   7   9        4.91        5.34      2.13 o
  -2   7   9      466.02      480.10      9.74 o
  -1   7   9        6.25        7.39      1.86 o
   0   7   9      256.96      259.74      7.39 o
   1   7   9        3.36        0.80      1.60 o
   2   7   9       20.64       19.10      2.30 o
   3   7   9        0.08        0.78      1.54 o
   4   7   9       61.86       67.09      4.97 o
   5   7   9        0.00       -0.58      4.92 o
  -6   8   9       24.43       28.18      4.25 o
  -5   8   9        0.49        1.38      2.71 o
  -4   8   9       10.68        6.83      2.39 o
  -3   8   9       29.55       19.13      2.59 o
  -2   8   9       93.66       99.68      5.67 o
  -1   8   9       76.99       80.04      4.83 o
   0   8   9      138.32      138.65      6.13 o
   1   8   9       10.55        8.51      1.66 o
   2   8   9       70.91       59.54      4.06 o
   3   8   9       20.86       14.92      2.30 o
   4   8   9       10.13        3.90      2.29 o
   5   8   9       26.67       32.67      7.77 o
  -6   9   9        0.36        1.15      2.79 o
  -5   9   9        3.98        4.80      2.68 o
  -4   9   9        2.74       -2.32      2.32 o
  -3   9   9      130.45      121.14      6.58 o
  -2   9   9       68.04       57.70      4.37 o
  -1   9   9      326.18      309.27      9.06 o
   0   9   9        5.35        3.90      1.89 o
   1   9   9       44.58       41.25      3.04 o
   2   9   9        2.00       -2.12      2.12 o
   3   9   9        0.04        0.55      1.82 o
   4   9   9       17.99       22.30      3.23 o
  -6  10   9        2.17        5.30      2.58 o
  -5  10   9        4.19        1.18      2.56 o
  -4  10   9       24.29       31.61      3.81 o
  -3  10   9      115.83      116.92      6.54 o
  -2  10   9       16.67       22.01      3.19 o
  -1  10   9      102.50       98.44      5.88 o
   0  10   9       25.91       22.40      2.95 o
   1  10   9        2.41        1.46      1.94 o
   2  10   9      132.64      126.37      5.90 o
   3  10   9        2.99        5.30      2.47 o
   4  10   9       62.54       64.22      5.01 o
  -6  11   9       16.48       17.28      5.20 o
  -5  11   9       17.24       12.79      3.56 o
  -4  11   9       14.09       15.65      3.41 o
  -3  11   9       72.73       73.93      5.50 o
  -2  11   9      177.08      181.10      9.35 o
  -1  11   9      144.06      140.29      6.99 o
   0  11   9       91.39       87.98      5.15 o
   1  11   9       10.44        9.35      2.76 o
   2  11   9      153.23      165.00      7.33 o
   3  11   9       46.47       57.53      4.51 o
   4  11   9       16.13       14.42      2.92 o
  -6  12   9        0.02        2.90      5.57 o
  -5  12   9       16.93       18.22      3.96 o
  -4  12   9        0.01       -2.40      2.40 o
  -3  12   9        0.08       -1.71      2.46 o
  -2  12   9       28.74       30.20      5.16 o
  -1  12   9       61.81       51.95      4.90 o
   0  12   9        0.32        0.72      1.91 o
   1  12   9      450.31      451.53     13.01 o
   2  12   9        4.60        4.90      2.35 o
   3  12   9       27.62       31.87      3.79 o
   4  12   9        1.48       -0.10      2.96 o
  -6  13   9        2.09        1.91      5.11 o
  -5  13   9        0.65       -0.88      2.77 o
  -4  13   9        0.58        1.35      2.90 o
  -3  13   9       47.60       54.44      5.06 o
  -2  13   9       99.42       97.84      6.56 o
  -1  13   9        4.51       -3.93      3.93 o
   0  13   9        0.55       -1.02      2.49 o
   1  13   9        1.92        7.08      2.84 o
   2  13   9       21.78       19.09      3.11 o
   3  13   9      146.14      151.55      7.55 o
   4  13   9        3.51        9.35      4.55 o
  -5  14   9        0.32        4.51      2.71 o
  -4  14   9       12.69       11.69      3.27 o
  -3  14   9       42.25       44.04      4.66 o
  -2  14   9       21.13       13.21      2.90 o
  -1  14   9       47.59       54.91      5.04 o
   0  14   9       11.96        9.48      3.24 o
   1  14   9        8.50        8.26      3.48 o
   2  14   9       39.54       48.82      4.43 o
   3  14   9       12.69       15.52      3.06 o
  -5  15   9        4.05       15.02     10.59 o
  -4  15   9        0.73        3.80      5.13 o
  -3  15   9       24.24       17.56      4.12 o
  -2  15   9        0.49       -2.10      2.73 o
  -1  15   9       13.18       23.11      3.87 o
   0  15   9        0.51        1.20      2.53 o
   1  15   9       68.81       62.42      5.29 o
   2  15   9       87.97       94.25      6.60 o
   3  15   9        5.63       11.10      5.07 o
  -5  16   9        0.02        0.64      4.80 o
  -4  16   9        1.46       -3.33      3.33 o
  -3  16   9        0.01        0.21      2.56 o
  -2  16   9        2.57       -0.79      2.68 o
  -1  16   9       18.10       25.94      4.12 o
   0  16   9      149.17      154.65      8.60 o
   1  16   9        0.50       -2.45      2.45 o
   2  16   9       11.95        9.68      3.98 o
   3  16   9        0.56        2.65      6.25 o
  -4  17   9       11.06        9.80      3.42 o
  -3  17   9        0.75       -2.81      2.87 o
  -2  17   9      134.65      127.96      8.04 o
  -1  17   9        7.62        8.83      3.03 o
   0  17   9        2.52        7.33      3.05 o
   1  17   9        0.02       -1.30      2.79 o
   2  17   9       33.43       24.12      3.64 o
   3  17   9        6.27        6.51      4.25 o
  -4  18   9        0.85        2.37      3.82 o
  -3  18   9       38.78       33.29      4.43 o
  -2  18   9        2.78       -1.15      2.43 o
  -1  18   9       45.25       39.58      5.98 o
   0  18   9       57.81       71.34      6.34 o
   1  18   9       10.73        9.37      2.91 o
   2  18   9        2.00        8.21      6.92 o
  -4  19   9       41.99       70.41     14.62 o
  -3  19   9        0.72       -2.66      3.33 o
  -2  19   9        2.67        2.61      2.88 o
  -1  19   9       11.22       14.47      3.21 o
   0  19   9       35.68       41.06      5.04 o
   1  19   9        2.09        4.83      2.29 o
  -3  20   9        1.20       -0.32      3.44 o
  -2  20   9       14.54       20.76      5.16 o
  -1  20   9        0.02        1.20      2.83 o
   0  20   9        0.00        5.14      2.99 o
   1  20   9        3.95       -5.82      5.82 o
  -2  21   9        0.76        0.33      5.07 o
  -1  21   9        4.62        1.71     12.04 o
   0  21   9        1.20       -2.73      7.70 o
   1  21   9       28.21       25.43     10.05 o
  -1  22   9        3.05        4.93      6.40 o
  -6   0  10       43.78       42.02      6.39 o
  -4   0  10       14.03       10.30      2.61 o
  -2   0  10      163.04      167.59      7.84 o
   0   0  10      228.55      230.95      7.76 o
   2   0  10        0.17       -0.72      2.64 o
   4   0  10      199.71      200.94     10.84 o
  -7   1  10        1.31        5.22      9.77 o
  -6   1  10        8.12        7.73      2.75 o
  -5   1  10       10.24       11.40      2.22 o
  -4   1  10       22.96       33.22      2.85 o
  -3   1  10       33.53       35.16      2.64 o
  -2   1  10       16.39       11.29      2.00 o
  -1   1  10       59.68       64.83      3.64 o
   0   1  10        9.31        7.98      1.65 o
   1   1  10       19.76       17.67      1.78 o
   2   1  10       18.54       13.03      1.88 o
   3   1  10        3.54        1.86      1.73 o
   4   1  10       25.01       29.65      3.56 o
  -6   2  10        6.61       10.13      2.94 o
  -5   2  10       11.60       11.82      2.38 o
  -4   2  10      100.13      104.17      5.00 o
  -3   2  10      111.18      115.12      4.41 o
  -2   2  10       35.58       29.43      2.48 o
  -1   2  10       35.94       30.51      2.42 o
   0   2  10       28.26       25.78      2.58 o
   1   2  10       59.41       58.35      3.27 o
   2   2  10      188.25      188.88      5.62 o
   3   2  10       64.05       57.85      4.15 o
   4   2  10       20.21       23.71      3.09 o
  -6   3  10        1.51        2.14      2.29 o
  -5   3  10       12.79        7.81      2.88 o
  -4   3  10       28.03       28.33      3.12 o
  -3   3  10       26.69       28.24      2.65 o
  -2   3  10        4.02        1.97      1.36 o
  -1   3  10      127.10      124.04      4.49 o
   0   3  10      153.00      134.74      5.23 o
   1   3  10       74.28       71.36      3.67 o
   2   3  10       20.54       21.23      2.77 o
   3   3  10        6.02        2.29      2.15 o
   4   3  10        0.01       -2.70      2.70 o
  -6   4  10        1.31        2.80      2.52 o
  -5   4  10       26.41       24.47      3.18 o
  -4   4  10       10.36       10.82      2.44 o
  -3   4  10       25.52       27.54      2.66 o
  -2   4  10       74.31       73.63      3.53 o
  -1   4  10      269.32      277.91      6.04 o
   0   4  10       26.10       26.72      2.58 o
   1   4  10      266.04      266.75      6.80 o
   2   4  10       56.47       61.33      4.25 o
   3   4  10        2.19        0.03      2.40 o
   4   4  10        0.25       -4.18      4.18 o
  -6   5  10        0.00       -1.39      2.75 o
  -5   5  10       20.51       28.50      3.32 o
  -4   5  10      111.49      115.96      5.75 o
  -3   5  10      171.17      173.06      6.04 o
  -2   5  10        2.35        0.36      1.54 o
  -1   5  10        1.94       -0.82      1.74 o
   0   5  10        0.39        0.75      1.79 o
   1   5  10      204.71      217.89      6.36 o
   2   5  10       45.92       51.85      3.98 o
   3   5  10       30.36       23.64      3.76 o
   4   5  10       10.90        9.01      2.88 o
  -6   6  10        5.50        6.73      2.96 o
  -5   6  10        4.06        0.16      2.71 o
  -4   6  10      188.84      189.66      8.00 o
  -3   6  10        5.83        6.61      1.84 o
  -2   6  10       23.70       18.42      2.26 o
  -1   6  10        0.16       -0.28      2.16 o
   0   6  10      286.83      297.05      8.29 o
   1   6  10       38.72       39.59      3.04 o
   2   6  10       52.14       57.32      4.13 o
   3   6  10       23.10       28.51      3.72 o
   4   6  10       18.39       21.14      3.26 o
  -6   7  10        7.61       15.88      3.23 o
  -5   7  10        0.46        1.04      2.34 o
  -4   7  10       33.60       28.45      3.58 o
  -3   7  10        3.51        6.46      1.94 o
  -2   7  10       81.63       75.03      4.22 o
  -1   7  10      387.67      432.77     11.02 o
   0   7  10       39.75       41.52      3.41 o
   1   7  10        1.39       -1.67      1.67 o
   2   7  10       36.63       30.67      3.00 o
   3   7  10       54.71       50.80      4.20 o
   4   7  10        9.64        9.19      2.95 o
  -6   8  10       10.74        9.74      2.88 o
  -5   8  10       18.79       13.63      3.35 o
  -4   8  10        1.42        5.36      2.54 o
  -3   8  10      181.00      189.77      8.81 o
  -2   8  10       17.83       17.51      2.62 o
  -1   8  10      172.17      181.63      7.30 o
   0   8  10       14.12       12.11      2.30 o
   1   8  10        4.11        2.34      1.75 o
   2   8  10       10.07        7.91      2.09 o
   3   8  10       44.55       38.98      3.49 o
   4   8  10       20.54       30.73      4.43 o
  -6   9  10        2.44        2.28      3.22 o
  -5   9  10        0.45       -0.22      2.89 o
  -4   9  10       76.29       84.98      6.21 o
  -3   9  10       15.83       12.10      5.76 o
  -2   9  10        0.73        4.18      2.24 o
  -1   9  10       15.61       19.43      3.05 o
   0   9  10        5.22        2.44      2.16 o
   1   9  10        2.47       -2.06      2.06 o
   2   9  10       39.71       39.67      3.41 o
   3   9  10       18.59       13.88      2.36 o
   4   9  10       54.52       59.89      6.54 o
  -6  10  10        0.81       11.20      3.95 o
  -5  10  10       15.14       15.94      3.33 o
  -4  10  10        4.69        0.32      2.97 o
  -3  10  10       36.35       26.37      4.09 o
  -2  10  10      191.09      215.06     11.36 o
  -1  10  10       24.46       23.02      2.92 o
   0  10  10        0.07        2.80      1.81 o
   1  10  10       32.93       22.18      3.45 o
   2  10  10        0.18       -2.34      2.34 o
   3  10  10       12.68       11.55      2.39 o
   4  10  10       28.09       20.95      4.65 o
  -6  11  10        0.80        4.78      4.07 o
  -5  11  10       19.19       16.45      3.22 o
  -4  11  10        3.16        4.69      2.68 o
  -3  11  10        0.95        1.77      2.86 o
  -2  11  10       36.73       33.93      4.95 o
  -1  11  10       33.23       35.96      3.62 o
   0  11  10       41.77       44.00      3.95 o
   1  11  10       29.14       31.90      3.85 o
   2  11  10       27.57       28.76      3.63 o
   3  11  10       80.44       85.97      6.72 o
   4  11  10        0.15       -5.53      5.53 o
  -5  12  10        1.53        0.91      2.47 o
  -4  12  10       19.44       19.95      4.07 o
  -3  12  10        3.84        7.24      3.39 o
  -2  12  10        0.00        1.43      2.96 o
  -1  12  10       14.09        5.96      3.03 o
   0  12  10       12.49       14.22      2.65 o
   1  12  10        8.38       13.59      3.23 o
   2  12  10       95.42       99.17      6.02 o
   3  12  10        0.49       -1.96      2.06 o
  -5  13  10        8.15       11.63      3.75 o
  -4  13  10        0.80       -2.81      2.85 o
  -3  13  10      100.06      107.29      8.06 o
  -2  13  10        0.01       -1.01      2.71 o
  -1  13  10        1.96        3.36      3.20 o
   0  13  10        0.82       -3.50      3.50 o
   1  13  10       86.45       83.71      6.12 o
   2  13  10        5.90        5.70      2.47 o
   3  13  10        0.04       -0.64      2.12 o
  -5  14  10        6.80        6.22      4.20 o
  -4  14  10       10.22        7.48      4.41 o
  -3  14  10       24.50       15.53      4.21 o
  -2  14  10       40.90       46.93      7.78 o
  -1  14  10       65.61       75.55      8.13 o
   0  14  10       23.07       23.29      4.81 o
   1  14  10        3.00       -0.48      2.96 o
   2  14  10        0.23       -0.47      2.96 o
   3  14  10        9.09        7.39      1.96 o
  -5  15  10        0.25       -2.19      3.83 o
  -4  15  10        2.60       -1.74      2.95 o
  -3  15  10        3.53        7.62      4.95 o
  -2  15  10       42.45       44.45      6.99 o
  -1  15  10       25.41       34.89      4.58 o
   0  15  10        1.26        1.58      2.87 o
   1  15  10        0.05        1.40      2.31 o
   2  15  10        8.27        9.81      2.84 o
   3  15  10       11.59        9.17      4.09 o
  -4  16  10        1.76       -0.47      2.95 o
  -3  16  10       44.11       48.40      6.04 o
  -2  16  10       23.83       29.44      6.70 o
  -1  16  10       12.56       10.12      4.43 o
   0  16  10       50.72       52.22      6.13 o
   1  16  10        2.69        2.36      3.96 o
   2  16  10       11.83       12.81      4.17 o
  -4  17  10        5.77        9.82      7.96 o
  -3  17  10       21.50       26.26      4.42 o
  -2  17  10        2.18        1.76      2.55 o
  -1  17  10       52.37       51.18      5.40 o
   0  17  10       42.97       37.79      4.87 o
   1  17  10       10.75       10.22      3.49 o
   2  17  10        8.68       13.61      5.57 o
  -3  18  10       17.92       17.58      5.90 o
  -2  18  10       37.76       35.55      4.93 o
  -1  18  10        1.36       -2.89      2.89 o
   0  18  10       23.55       30.65      6.23 o
   1  18  10        1.17       -5.48      5.48 o
  -2  19  10        5.63       -1.13      3.77 o
  -1  19  10        0.39        1.38      3.05 o
   0  19  10       15.37       19.60      8.11 o
   1  19  10       14.63       26.01      6.83 o
  -2  20  10        1.67       -2.16      6.49 o
  -1  20  10       19.29       16.69      8.48 o
   0  20  10        0.00        5.10      5.19 o
  -5   0  11       12.81       19.72      5.06 o
  -3   0  11       55.88       58.29      6.03 o
  -1   0  11       50.94       59.12      5.16 o
   1   0  11        0.12       -3.79      4.29 o
   3   0  11       87.19       99.35     12.22 o
  -6   1  11        5.64        4.47      2.80 o
  -5   1  11        0.17        3.89      2.55 o
  -4   1  11       12.95       13.20      2.47 o
  -3   1  11      108.66      116.80      5.32 o
  -2   1  11       11.70       11.73      2.00 o
  -1   1  11       33.75       28.24      2.78 o
   0   1  11        4.78        2.87      1.78 o
   1   1  11       16.68       12.13      3.10 o
   2   1  11        0.01       -1.89      2.98 o
   3   1  11       76.96       87.99      9.14 o
   4   1  11        0.55        4.55      7.52 o
  -6   2  11        0.06        1.89      3.05 o
  -5   2  11        9.48        6.14      2.08 o
  -4   2  11        2.94       -1.89      1.89 o
  -3   2  11       23.22       22.58      2.74 o
  -2   2  11       50.00       49.36      3.40 o
  -1   2  11      162.43      165.54      6.27 o
   0   2  11       48.08       48.01      3.71 o
   1   2  11       37.99       39.75      4.32 o
   2   2  11       56.22       60.53      5.06 o
   3   2  11        5.30        6.70      3.10 o
   4   2  11       20.35       21.35      5.06 o
  -6   3  11        0.63        1.58      2.51 o
  -5   3  11       28.27       25.39      3.41 o
  -4   3  11       31.75       35.28      3.53 o
  -3   3  11      105.23       98.28      4.75 o
  -2   3  11        0.00       -1.24      1.74 o
  -1   3  11       37.15       44.57      3.38 o
   0   3  11       55.82       52.29      3.92 o
   1   3  11      340.09      359.17      8.13 o
   2   3  11       14.61       13.60      2.29 o
   3   3  11       56.64       48.80      4.55 o
   4   3  11        4.13       -1.19      3.36 o
  -6   4  11        5.05        2.44      2.23 o
  -5   4  11        2.09        3.49      2.29 o
  -4   4  11      104.43      103.32      5.62 o
  -3   4  11       49.91       44.03      3.39 o
  -2   4  11        0.21       -1.81      1.81 o
  -1   4  11       15.16       15.01      2.38 o
   0   4  11      335.02      368.92      9.08 o
   1   4  11        3.42        7.05      2.06 o
   2   4  11       42.08       42.77      3.76 o
   3   4  11        6.04        0.87      2.60 o
   4   4  11        8.12        7.29      3.33 o
  -6   5  11       12.71       14.73      3.27 o
  -5   5  11        0.07       -0.61      2.15 o
  -4   5  11        0.74        0.04      2.09 o
  -3   5  11      105.16      105.28      5.04 o
  -2   5  11      184.63      206.05      7.43 o
  -1   5  11       43.56       42.65      3.66 o
   0   5  11       28.39       26.06      4.39 o
   1   5  11       76.01       68.36      4.12 o
   2   5  11       14.39       10.23      2.80 o
   3   5  11       24.69       20.75      3.24 o
   4   5  11        2.13        3.09      6.73 o
  -6   6  11        7.82       14.83      4.11 o
  -5   6  11        0.00        1.70      2.32 o
  -4   6  11        7.77        7.49      2.62 o
  -3   6  11        4.04        3.23      1.97 o
  -2   6  11        0.20        1.12      2.23 o
  -1   6  11      112.30      104.75      6.02 o
   0   6  11       12.73       15.14      2.39 o
   1   6  11        2.85        3.76      1.81 o
   2   6  11       55.52       60.98      4.41 o
   3   6  11        3.10        4.53      2.28 o
   4   6  11       16.93       23.76     10.13 o
  -6   7  11        0.43       -0.51      3.15 o
  -5   7  11        2.71        0.04      4.90 o
  -4   7  11      153.16      155.28      8.33 o
  -3   7  11        7.51        3.12      1.86 o
  -2   7  11        0.67        4.15      2.08 o
  -1   7  11        3.47        2.45      2.02 o
   0   7  11        0.30       -0.50      2.59 o
   1   7  11       78.49       70.10      4.31 o
   2   7  11      187.10      198.49      7.74 o
   3   7  11        5.27        3.63      2.45 o
   4   7  11        2.88        2.78      3.84 o
  -6   8  11        5.53        4.18      4.31 o
  -5   8  11        0.04       -0.77      2.24 o
  -4   8  11       64.73       77.64      7.55 o
  -3   8  11        5.06        9.28      2.70 o
  -2   8  11      259.99      263.39      9.25 o
  -1   8  11        2.62        4.98      2.49 o
   0   8  11       29.10       27.88      3.32 o
   1   8  11        3.36       -0.63      1.93 o
   2   8  11       22.82       27.16      3.01 o
   3   8  11        2.63        3.44      3.18 o
  -6   9  11        1.01        2.45      5.68 o
  -5   9  11        3.98        2.74      2.94 o
  -4   9  11        1.48        0.97      2.77 o
  -3   9  11       83.48       93.21      6.67 o
  -2   9  11        0.99        4.65      2.77 o
  -1   9  11      103.69      110.80      6.12 o
   0   9  11        5.51        5.97      2.48 o
   1   9  11       37.78       42.81      4.17 o
   2   9  11       30.94       35.55      3.46 o
   3   9  11       63.18       69.10      5.74 o
  -5  10  11        2.96       -2.41      2.41 o
  -4  10  11        7.40        7.74      4.07 o
  -3  10  11        4.54        4.66      2.56 o
  -2  10  11        0.14        2.28      2.55 o
  -1  10  11        0.98        4.16      1.94 o
   0  10  11      170.47      175.38      7.76 o
   1  10  11        5.54        3.75      2.83 o
   2  10  11       14.22       11.41      2.33 o
   3  10  11        7.43        7.39      2.49 o
  -5  11  11        0.66        3.13      3.42 o
  -4  11  11       33.55       29.21      4.84 o
  -3  11  11        7.52        3.72      2.95 o
  -2  11  11        6.40        2.10      3.37 o
  -1  11  11       17.14       16.37      3.22 o
   0  11  11       71.50       73.00      5.88 o
   1  11  11       54.71       60.15      5.50 o
   2  11  11        1.75        3.50      2.29 o
   3  11  11        4.68        3.18      2.32 o
  -5  12  11        0.55       -4.25      4.25 o
  -4  12  11        0.16       -3.26      3.26 o
  -3  12  11        5.76        5.96      3.42 o
  -2  12  11        0.90       -0.47      2.59 o
  -1  12  11       18.85       13.73      4.66 o
   0  12  11       32.08       35.74      4.62 o
   1  12  11        0.88        1.48      2.60 o
   2  12  11        0.15       -0.88      2.24 o
   3  12  11        0.00        0.38      2.11 o
  -5  13  11        4.08       -2.67      4.75 o
  -4  13  11        1.91        3.76      3.59 o
  -3  13  11        3.77        2.56      3.38 o
  -2  13  11        4.67        4.54      3.47 o
  -1  13  11       65.35       72.05      5.98 o
   0  13  11       21.10       19.04      4.18 o
   1  13  11       52.63       63.38      5.12 o
   2  13  11       11.56        4.88      2.74 o
  -4  14  11        0.71       -3.57      3.57 o
  -3  14  11       17.77       14.00      3.67 o
  -2  14  11        0.01       -2.97      2.97 o
  -1  14  11        8.28        7.55      2.86 o
   0  14  11       70.49       66.98      6.98 o
   1  14  11        2.80       -0.42      3.06 o
   2  14  11       12.74       15.57      4.26 o
  -4  15  11        3.76       13.37      7.63 o
  -3  15  11       41.30       42.99      6.07 o
  -2  15  11        4.20        0.33      3.04 o
  -1  15  11       53.01       43.64      5.27 o
   0  15  11        3.38        6.48      2.94 o
   1  15  11        6.40        9.43      2.79 o
   2  15  11        3.73        6.04      3.84 o
  -3  16  11        4.81        3.20      3.31 o
  -2  16  11       46.79       49.52      6.15 o
  -1  16  11        6.04        7.35      3.42 o
   0  16  11       16.04       14.87      3.87 o
   1  16  11        0.94        2.80      3.40 o
  -2  17  11        3.47        3.92      4.14 o
  -1  17  11        7.49       12.71      3.69 o
   0  17  11        9.08       11.39      4.67 o
   1  17  11        2.51       -1.34      5.92 o
  -1  18  11        1.69        1.48      5.67 o
   0  18  11        0.13        1.16      4.40 o
  -6   0  12        4.78       19.30     10.13 o
  -4   0  12       18.85       22.50      4.82 o
  -2   0  12       25.20       19.05      4.02 o
   0   0  12       68.69       59.33      5.49 o
   2   0  12      100.77      105.05     12.37 o
  -6   1  12        2.29       19.42      6.55 o
  -5   1  12        2.66        7.39      2.86 o
  -4   1  12        1.31       -0.05      2.33 o
  -3   1  12       18.78       17.12      2.79 o
  -2   1  12       43.53       42.45      3.52 o
  -1   1  12       16.68       13.57      2.37 o
   0   1  12       22.40       18.56      2.62 o
   1   1  12       10.22        7.96      2.33 o
   2   1  12        0.14        0.46      2.66 o
   3   1  12       60.76       67.39      7.30 o
  -6   2  12        8.75        9.63      6.23 o
  -5   2  12       45.94       43.36      4.52 o
  -4   2  12        0.45        0.96      1.93 o
  -3   2  12        1.37        1.12      2.01 o
  -2   2  12       76.26       81.93      4.81 o
  -1   2  12        3.89       -0.26      1.96 o
   0   2  12      158.02      151.71      7.18 o
   1   2  12        4.62        5.88      2.28 o
   2   2  12        0.17       -1.64      3.46 o
   3   2  12        0.01        0.18      3.46 o
  -6   3  12        0.01        4.21      6.41 o
  -5   3  12        1.03        3.65      4.25 o
  -4   3  12        5.83        6.72      2.14 o
  -3   3  12        1.48       -1.24      1.83 o
  -2   3  12       13.10        7.86      2.48 o
  -1   3  12       31.40       32.20      3.51 o
   0   3  12       11.08        6.79      2.96 o
   1   3  12       30.11       24.27      3.52 o
   2   3  12        0.03       -3.68      3.68 o
   3   3  12        6.19       -4.40      4.40 o
  -6   4  12        0.63        7.34      5.45 o
  -5   4  12        1.27        0.58      2.30 o
  -4   4  12        7.12        3.87      2.12 o
  -3   4  12        1.93        0.69      1.93 o
  -2   4  12        0.09       -1.50      2.26 o
  -1   4  12       70.83       79.47      5.06 o
   0   4  12       18.84       20.77      3.24 o
   1   4  12       30.98       26.57      3.69 o
   2   4  12       43.28       31.13      4.88 o
   3   4  12       15.19        2.18      3.44 o
  -6   5  12        2.23       16.21      8.23 o
  -5   5  12        4.18        3.01      2.38 o
  -4   5  12        0.74        0.74      2.89 o
  -3   5  12        0.00       -2.41      2.41 o
  -2   5  12        4.07        3.22      2.18 o
  -1   5  12      183.56      207.35      7.89 o
   0   5  12        8.04        9.67      2.33 o
   1   5  12       60.77       61.17      5.00 o
   2   5  12        6.68        6.30      4.24 o
   3   5  12       18.03       21.72      5.52 o
  -5   6  12        2.88        2.32      2.32 o
  -4   6  12       75.05       68.37      5.30 o
  -3   6  12       48.48       45.07      4.37 o
  -2   6  12      147.72      139.70      6.59 o
  -1   6  12        0.05        1.55      2.14 o
   0   6  12       82.23       81.16      5.14 o
   1   6  12        9.39        9.49      2.66 o
   2   6  12       34.82       44.62      5.07 o
   3   6  12        0.32        2.42      4.31 o
  -5   7  12       12.42       14.17      3.19 o
  -4   7  12        3.44        3.78      3.22 o
  -3   7  12       31.29       39.38      4.78 o
  -2   7  12        0.09        1.74      2.15 o
  -1   7  12        2.92        0.95      1.91 o
   0   7  12        0.25       -1.17      2.68 o
   1   7  12       36.54       44.47      3.89 o
   2   7  12       17.79       20.69      3.10 o
   3   7  12       78.16       91.21      8.95 o
  -5   8  12        2.91        0.31      2.99 o
  -4   8  12        0.13        6.17      3.06 o
  -3   8  12        2.58        2.52      2.80 o
  -2   8  12        7.56        7.05      2.33 o
  -1   8  12        1.54       -2.16      2.16 o
   0   8  12        0.05       -0.83      2.57 o
   1   8  12       35.27       32.51      3.62 o
   2   8  12       15.56       21.50      3.15 o
   3   8  12        5.96        5.31      3.14 o
  -5   9  12        7.73        4.69      3.85 o
  -4   9  12       15.91       13.75      3.66 o
  -3   9  12        7.74        7.43      2.90 o
  -2   9  12       22.34       23.92      3.97 o
  -1   9  12        0.56        0.92      3.20 o
   0   9  12       20.40       15.59      3.33 o
   1   9  12        5.95        2.64      3.26 o
   2   9  12        0.01        1.08      2.31 o
   3   9  12        6.06       13.78      5.69 o
  -5  10  12        3.74        4.28      4.62 o
  -4  10  12       14.60        9.63      4.06 o
  -3  10  12       22.08       15.41      3.54 o
  -2  10  12       48.00       43.85      5.07 o
  -1  10  12       27.77       21.20      3.57 o
   0  10  12        6.41       11.99      3.40 o
   1  10  12        1.18        2.27      2.85 o
   2  10  12       10.34       11.98      2.82 o
  -5  11  12       11.07       35.96     12.28 o
  -4  11  12       28.63       21.80      6.35 o
  -3  11  12       16.78       20.62      3.65 o
  -2  11  12       24.76       26.47      4.17 o
  -1  11  12        1.46        0.63      2.83 o
   0  11  12        3.24        6.38      2.88 o
   1  11  12       69.43       76.96      6.37 o
   2  11  12        6.49        3.02      2.06 o
  -4  12  12       10.92        4.63      2.72 o
  -3  12  12        0.04        2.65      3.22 o
  -2  12  12       11.54       15.10      3.53 o
  -1  12  12        0.02       -2.56      2.56 o
   0  12  12       97.33      103.44      8.39 o
   1  12  12       16.56       18.85      3.82 o
   2  12  12        4.60        6.50      2.65 o
  -3  13  12       18.11       21.88      4.19 o
  -2  13  12       33.81       36.30      6.29 o
  -1  13  12        1.24       -0.30      2.44 o
   0  13  12        3.26        5.75      2.86 o
   1  13  12       22.29       20.89      4.14 o
   2  13  12       17.34       16.05      3.94 o
  -3  14  12       19.23       17.43      4.90 o
  -2  14  12        0.80        3.47      3.26 o
  -1  14  12        0.30        0.51      3.74 o
   0  14  12        1.31        2.54      2.98 o
   1  14  12        0.56       -2.29      3.89 o
  -2  15  12        3.98        3.35      6.04 o
  -1  15  12        1.55       -3.31      3.31 o
   0  15  12        0.61        1.19     12.96 o
   1  15  12        0.00       20.38      9.69 o
  -2  16  12       10.80        2.43      4.62 o
  -1  16  12        9.07       -0.19      3.71 o
  -2  17  12        0.08        1.09      4.14 o
  -5   0  13       17.98       17.59      7.88 o
  -3   0  13        0.83        2.83      3.27 o
  -1   0  13        0.25        1.81      2.47 o
   1   0  13        8.63       -4.48      4.94 o
  -5   1  13       13.36       20.57      4.13 o
  -4   1  13        0.92        1.97      2.44 o
  -3   1  13        5.81        7.18      2.76 o
  -2   1  13        4.29        0.25      2.77 o
  -1   1  13        0.85       -1.38      2.11 o
   0   1  13        0.11        1.02      3.31 o
   1   1  13        1.78        1.68      2.67 o
   2   1  13        0.26       -4.27      4.27 o
  -5   2  13        1.63       -1.33      3.47 o
  -4   2  13       17.31       13.78      4.72 o
  -3   2  13        4.15        5.06      2.29 o
  -2   2  13       10.89        8.63      2.47 o
  -1   2  13        2.25        2.43      2.47 o
   0   2  13       51.84       57.74      6.88 o
   1   2  13       13.36       12.19      2.81 o
   2   2  13       29.02       31.38      5.15 o
  -5   3  13       10.47        8.18      5.83 o
  -4   3  13        1.22        1.15      2.56 o
  -3   3  13       28.99       24.30      4.22 o
  -2   3  13       11.10       13.20      2.88 o
  -1   3  13      141.07      153.02      7.52 o
   0   3  13       26.59       19.73      3.31 o
   1   3  13       17.94        9.93      3.68 o
   2   3  13        6.45        7.28      3.66 o
  -5   4  13        0.12        0.42      3.65 o
  -4   4  13       22.32       22.06      3.68 o
  -3   4  13        0.94       -1.39      2.53 o
  -2   4  13       80.92       93.85      5.83 o
  -1   4  13       14.17       19.17      3.58 o
   0   4  13       13.14        6.42      2.31 o
   1   4  13        1.66       -0.98      3.10 o
   2   4  13        0.42        1.30      3.08 o
  -5   5  13       17.81       16.88      4.26 o
  -4   5  13        0.37       -2.73      2.73 o
  -3   5  13        0.02       -2.56      2.56 o
  -2   5  13       48.23       52.71      4.48 o
  -1   5  13       37.12       43.74      4.16 o
   0   5  13       36.45       36.97      4.00 o
   1   5  13       58.67       51.19      6.02 o
   2   5  13        3.49        0.37      3.36 o
  -5   6  13        4.41        7.73      9.41 o
  -4   6  13        1.48        5.75      3.01 o
  -3   6  13       14.44       12.96      3.42 o
  -2   6  13        4.35        4.68      3.84 o
  -1   6  13       29.86       37.19      3.91 o
   0   6  13       14.54       15.08      4.03 o
   1   6  13        1.40       -1.35      2.66 o
   2   6  13        3.59        6.07      6.21 o
  -5   7  13        0.00        4.03      4.31 o
  -4   7  13        0.02       -1.34      2.57 o
  -3   7  13       49.05       38.37      4.86 o
  -2   7  13        5.52        1.72      2.20 o
  -1   7  13        4.98        5.42      2.27 o
   0   7  13        2.02        1.60      2.93 o
   1   7  13       26.20       31.95      4.39 o
   2   7  13        3.36        8.40      4.69 o
  -4   8  13       32.62       43.86      5.22 o
  -3   8  13        2.15        0.10      2.68 o
  -2   8  13       28.01       24.66      3.64 o
  -1   8  13        0.84        0.15      2.83 o
   0   8  13       17.85       21.03      3.50 o
   1   8  13       13.64        7.48      3.19 o
   2   8  13       24.11       22.07      7.98 o
  -4   9  13        0.01       -0.38      3.11 o
  -3   9  13        1.08        1.25      3.92 o
  -2   9  13        4.72        6.04      2.54 o
  -1   9  13       26.85       27.30      3.44 o
   0   9  13        3.96       -0.56      2.48 o
   1   9  13       55.92       61.23      5.38 o
   2   9  13        0.82       -3.21      9.73 o
  -4  10  13        0.00        3.98      4.48 o
  -3  10  13        4.99        0.11      2.78 o
  -2  10  13       12.25       14.59      3.41 o
  -1  10  13       12.43       12.75      3.21 o
   0  10  13       13.54       15.13      3.14 o
   1  10  13        0.00       -1.45      2.63 o
  -3  11  13        0.00       -0.33      2.61 o
  -2  11  13        1.11        8.43      3.04 o
  -1  11  13       12.48       12.10      3.28 o
   0  11  13        0.05        4.84      4.59 o
   1  11  13       16.83       15.90      4.49 o
  -3  12  13        3.91        1.20     12.98 o
  -2  12  13        1.60        1.90      2.69 o
  -1  12  13        0.19       -1.62      4.36 o
   0  12  13        1.91        4.06      6.47 o
   1  12  13       11.18       13.49      8.65 o
  -3  13  13        1.70        2.96      6.11 o
  -2  13  13        1.76        3.23      4.93 o
   0  13  13        1.16       -0.54      7.04 o
  -2  14  13       15.32       28.70      9.00 o
  -4   0  14       19.48       25.62      9.41 o
  -2   0  14        0.06       -5.12      5.12 o
   0   0  14       78.62       73.31      9.51 o
   2   0  14       32.55       23.77      9.97 o
  -4   1  14        2.20       -1.86      4.02 o
  -3   1  14        9.64       12.82      3.82 o
  -2   1  14        0.13       -3.12      3.12 o
  -1   1  14       19.13       27.42      5.65 o
   0   1  14        2.84        3.48      2.33 o
   1   1  14        1.11       -2.09      2.85 o
   2   1  14        5.78       -4.67      6.37 o
  -4   2  14       10.00       17.83      5.01 o
  -3   2  14        1.33        1.77      3.57 o
  -2   2  14       18.85       15.65      3.15 o
  -1   2  14        6.45       12.08      2.79 o
   0   2  14        4.97        2.56      2.04 o
   1   2  14       11.92        6.04      3.46 o
   2   2  14       11.82       24.51      9.06 o
  -4   3  14        0.29        1.55      4.04 o
  -3   3  14       15.55       11.69      3.77 o
  -2   3  14        0.10       -2.35      2.35 o
  -1   3  14        0.76        2.12      2.07 o
   0   3  14       31.24       30.77      3.90 o
   1   3  14        0.96       -5.60     10.32 o
  -4   4  14        3.51       -0.20      5.30 o
  -3   4  14        4.89        3.59      2.64 o
  -2   4  14       22.86       22.84      3.51 o
  -1   4  14       33.54       32.44      3.84 o
   0   4  14        0.76       -2.50      3.55 o
   1   4  14        1.22        4.67      6.57 o
  -4   5  14        4.02       -3.64      4.85 o
  -3   5  14       23.16       38.33      4.85 o
  -2   5  14       18.22       24.48      3.38 o
  -1   5  14       17.60        9.15      2.74 o
   0   5  14       21.71       19.64      4.35 o
   1   5  14       26.35       20.84      5.84 o
  -4   6  14       15.56       23.52      8.12 o
  -3   6  14        0.41        1.61      2.40 o
  -2   6  14       70.55       74.11      5.51 o
  -1   6  14        0.41        3.19      2.36 o
   0   6  14       15.18       17.90      3.55 o
   1   6  14        2.79       -4.41      4.41 o
  -4   7  14        0.66       -5.21      5.21 o
  -3   7  14        0.02        0.48      5.66 o
  -2   7  14       11.40       10.69      3.10 o
  -1   7  14       33.48       37.62      3.98 o
   0   7  14        5.76        3.40      2.98 o
   1   7  14       38.79       37.72      7.37 o
  -4   8  14        5.78        2.06      4.75 o
  -3   8  14       10.54       12.74      5.22 o
  -2   8  14        0.46       -2.47      2.47 o
  -1   8  14        1.62        1.83      2.25 o
   0   8  14        6.56       11.18      3.48 o
   1   8  14        0.88       13.31      5.53 o
  -3   9  14        0.18       -5.74     12.69 o
  -2   9  14        0.85        4.24      2.86 o
  -1   9  14        0.05        5.28      2.84 o
   0   9  14        7.09       10.38      3.56 o
  -3  10  14        3.80       16.71      7.40 o
  -2  10  14        2.72       -3.80      3.80 o
  -1  10  14        1.58       -3.36      4.11 o
  -2  11  14        0.01       -3.49      3.49 o
  -1  11  14       15.24       29.15     10.40 o
  -3   0  15        2.16        1.97      5.34 o
  -1   0  15        0.39        3.94      7.02 o
  -3   1  15        0.02        2.52      5.00 o
  -2   1  15        5.99        3.13      2.84 o
  -1   1  15       17.65       19.86      4.33 o
   0   1  15        1.57       11.97      8.16 o
  -3   2  15       13.59       32.02      7.53 o
  -2   2  15        2.31        1.08      2.92 o
  -1   2  15        0.62        3.47      2.93 o
   0   2  15        9.35       14.60      7.19 o
  -3   3  15       15.30       11.92      6.73 o
  -2   3  15        0.26       -2.00      2.62 o
  -1   3  15       12.55       14.44      3.99 o
   0   3  15       20.51       31.32      7.18 o
  -2   4  15       14.02        5.91      5.03 o
  -1   4  15       19.89       20.81      3.86 o
   0   4  15        0.06        4.99      3.72 o
  -2   5  15        9.93        6.88      4.10 o
  -1   5  15        4.26        4.94      3.41 o
   0   5  15        0.17       -2.23      6.34 o
  -2   6  15        2.83       11.29      5.15 o
  -1   6  15        6.18       15.48      3.87 o
  -2   7  15        0.05        2.88      3.72 o
  -1   7  15        2.75        0.17      3.93 o
 
